# Supplementary material for: Plasmodium falciparum transcription in different clinical presentations of malaria associates with circulation time of infected erythrocytes
Source: Nat Commun. 2021 Jul 30;12:4711. doi: 10.1038/s41467-021-25062-z (PMC8324851; doi:10.1038/s41467-021-25062-z)
Supplement: Supplementary file 4 — Source Data [file 41467_2021_25062_MOESM4_ESM.xlsx]

## Sheet: Read me
CONTENT				LABELS
S1	Supplementary Data 1	Figure		C & HM	curves and heatmaps
	DEG and # genes DEG	Fig. 1a and c		PT	peak of transcription
	PT vs logFC Andrade	Supp. Fig. 1		MM & MLE	mixture model and MLE
				SC	stage classification
S2	Supplementary Data 2	Figure		CORR P-S	correlations parasitemia vs stages
	overview			CORR P-MLE	correlations parasitemia vs MLE
	Andrade et al			SM	size measurement
	C & HM	Fig. 2a		CM	correlation materix
	PT	Fig. 2b		CORR P-SM	correlations parasitemia vs size measurement
	SC	Fig. 2c
	MM & MLE	Fig. 2d and e
S3	Supplementary Data 3	Figure
	Milner et al
	C & HM	Fig. 3a
	PT	Fig. 3b
	SC	Fig. 3b
	Yamagishi et al
	C & HM	Fig. 3a
	PT	Fig. 3b
	SC	Fig. 3b
	Tonkin-Hill et al
	C & HM	Fig. 3a
	PT	Fig. 3b
	SC	Fig. 3b
	Lee et al
	C & HM	Fig. 3a
	PT	Fig. 3b
	SC	Fig. 3b
	Rono et al
	C & HM	Fig. 3c
	PT	Fig. 3d
	SC	Fig. 3d
	Daily et al
	C & HM	Fig. 3e
	PT	Fig. 3f
	SC	Fig. 3f
S4	Supplementary Data 4	Figure
	Milner et al
	MM & MLE	Fig. 4a
	Yamagishi et al
	MM & MLE	Fig. 4a
	Tonkin-Hill et al
	MM & MLE	Fig. 4a
	Lee et al
	MM & MLE	Fig. 4a
	Cordy et al
	MLE	Fig. 4c and d
S5	Supplementary Data 5	Figure
	CORR P-S	Fig. 5a
	CORR P-MLE	Fig. 5b
	SM Andrade asym vs mild	Fig. 5c and e
	SM milner Malawi cerebral	Fig. 5c and e
	SM Coulibaly Mali severe vs mild	Fig. 5c and e
	CM Andrade & Milner	Fig. 5f
	CORR P-SM	Fig. 5g

## Sheet: S1 DEG
	Supplementary Data 1. DEGs across the different studies.
	Gene ID			Study									GO
	current	former		Andrade	Milner	Yamagishi	TonkinHill	Rono	Lemieux	Lee	Cordy		Fatty.Acids	Spliceosome	RNA.Binding
	PF3D7_1457900	PF14_0552		Down dry	Up high PD	Up high PD	Down severe			Up severe
	PF3D7_1121100	PF11_0218		Down dry	Up high PD	Up high PD	Down severe				Up acute x chronic
	PF3D7_0812500	PF08_0086		Down dry	Up high PD	Up high PD			Down severe		Up acute x chronic				x
	PF3D7_0220000	PFB0915w		Down dry	Up high PD	Up high PD			Down severe
	PF3D7_1352900	MAL13P1.268		Down dry	Up high PD	Up high PD			Down severe
	PF3D7_0524100	PFE1200w		Down dry	Up high PD	Up high PD				Up severe
	PF3D7_1002000	PF10_0024		Down dry	Up high PD	Up high PD				Up severe
	PF3D7_1428500	PF14_0264		Down dry	Up high PD	Up high PD				Up severe
	PF3D7_1463400	PF14_0603		Down dry	Up high PD	Up high PD				Up severe
	PF3D7_0922100	PFI1085w		Down dry	Up high PD	Up high PD					Up acute x chronic
	PF3D7_1462300	PF14_0593		Down dry	Up high PD	Up high PD					Up acute x chronic
	PF3D7_0219900	PFB0910w		Down dry	Up high PD	Up high PD
	PF3D7_0301500	PFC0075c		Down dry	Up high PD	Up high PD
	PF3D7_0322700	PFC1015c		Down dry	Up high PD	Up high PD
	PF3D7_0407000	PFD0345c		Down dry	Up high PD	Up high PD
	PF3D7_0424900	PFD1185w		Down dry	Up high PD	Up high PD
	PF3D7_0820900	MAL8P1.54		Down dry	Up high PD	Up high PD
	PF3D7_0831200	MAL8P1.204		Down dry	Up high PD	Up high PD
	PF3D7_0907200	PFI0345w		Down dry	Up high PD	Up high PD
	PF3D7_0909700	PFI0470w		Down dry	Up high PD	Up high PD
	PF3D7_0935700	PFI1725w		Down dry	Up high PD	Up high PD
	PF3D7_1001800	PF10_0022		Down dry	Up high PD	Up high PD
	PF3D7_1013400	PF10_0131		Down dry	Up high PD	Up high PD
	PF3D7_1016800	PF10_0163		Down dry	Up high PD	Up high PD
	PF3D7_1111700	PF11_0123		Down dry	Up high PD	Up high PD
	PF3D7_1138700	PF11_0398		Down dry	Up high PD	Up high PD
	PF3D7_1224700	PFL1190c		Down dry	Up high PD	Up high PD
	PF3D7_1237900	PFL1835w		Down dry	Up high PD	Up high PD
	PF3D7_1364200	PF13_0339		Down dry	Up high PD	Up high PD
	PF3D7_1407900	PF14_0076		Down dry	Up high PD	Up high PD
	PF3D7_1410300	PF14_0101		Down dry	Up high PD	Up high PD
	PF3D7_1420300	PF14_0197		Down dry	Up high PD	Up high PD
	PF3D7_1431200	PF14_0291		Down dry	Up high PD	Up high PD
	PF3D7_1450200	PF14_0477a		Down dry	Up high PD	Up high PD
	PF3D7_1471900	PF14_0686		Down dry	Up high PD	Up high PD
	PF3D7_1478000	PF14_0752		Down dry	Up high PD	Up high PD
	PF3D7_0501400	PFE0070w		Down dry	Up high PD		Down severe		Down severe
	PF3D7_1025000	PF10_0244		Down dry	Up high PD		Down severe
	PF3D7_1027300	PF10_0268		Down dry	Up high PD		Down severe
	PF3D7_1149500	PF11_0512		Down dry	Up high PD		Down severe
	PF3D7_0317100	PFC0750w		Down dry	Up high PD		Up severe	Up high transm
	PF3D7_0303400	PFC0160w		Down dry	Up high PD		Up severe	Up low transm
	PF3D7_1450300	PF14_0478		Down dry	Up high PD		Up severe				Up acute x chronic
	PF3D7_0302800	PFC0130c		Down dry	Up high PD		Up severe								x
	PF3D7_0419500	PFD0945c		Down dry	Up high PD		Up severe
	PF3D7_0622700	PFF1090c		Down dry	Up high PD		Up severe
	PF3D7_0821500	PF08_0041		Down dry	Up high PD		Up severe								x
	PF3D7_1016100	PF10_0157		Down dry	Up high PD		Up severe
	PF3D7_1016200	PF10_0158		Down dry	Up high PD		Up severe
	PF3D7_1111000	PF11_0116		Down dry	Up high PD		Up severe								x
	PF3D7_1122300	PF11_0231		Down dry	Up high PD		Up severe
	PF3D7_1355200	PF13_0292		Down dry	Up high PD		Up severe
	PF3D7_1366000	PF13_0347		Down dry	Up high PD		Up severe
	PF3D7_1437800	PF14_0358		Down dry	Up high PD		Up severe
	PF3D7_1445800	PF14_0435		Down dry	Up high PD		Up severe
	PF3D7_0313000	PFC0545c		Down dry	Up high PD			Up high transm		Up severe
	PF3D7_0513200	PFE0655w		Down dry	Up high PD			Up high transm			Up acute x chronic
	PF3D7_1236400	PFL1760w		Down dry	Up high PD			Up high transm			Up acute x chronic
	PF3D7_0506200	PFE0305w		Down dry	Up high PD			Up high transm
	PF3D7_0814100	MAL8P1.93		Down dry	Up high PD			Up high transm
	PF3D7_0926100	PFI1280c		Down dry	Up high PD			Up high transm
	PF3D7_1229000	PFL1405w		Down dry	Up high PD			Up high transm
	PF3D7_1358700	MAL13P1.288		Down dry	Up high PD			Up high transm
	PF3D7_0806600	MAL8P1.132		Down dry	Up high PD			Up low transm
	PF3D7_0907600	PFI0365w		Down dry	Up high PD			Up low transm							x
	PF3D7_1216400	PFL0790w		Down dry	Up high PD			Up low transm
	PF3D7_1412000	PF14_0119		Down dry	Up high PD			Up low transm
	PF3D7_0511500	PFE0570w		Down dry	Up high PD				Down severe		Up acute x chronic
	PF3D7_0919000	PFI0930c		Down dry	Up high PD				Down severe		Up acute x chronic
	PF3D7_1203700	PFL0185c		Down dry	Up high PD				Down severe		Up acute x chronic
	PF3D7_1442900	PF14_0407		Down dry	Up high PD				Down severe		Up acute x chronic
	PF3D7_0202100	PFB0105c		Down dry	Up high PD				Down severe
	PF3D7_0219700	PFB0900c		Down dry	Up high PD				Down severe
	PF3D7_0301800	PFC0090w		Down dry	Up high PD				Down severe
	PF3D7_0702000	MAL7P1.6		Down dry	Up high PD				Down severe
	PF3D7_0918700	PFI0915w		Down dry	Up high PD				Down severe
	PF3D7_0935600	PFI1720w		Down dry	Up high PD				Down severe
	PF3D7_1149200	PF11_0509		Down dry	Up high PD				Down severe
	PF3D7_1252900	PFL2545c		Down dry	Up high PD				Down severe
	PF3D7_1025100	PF10_0245		Down dry	Up high PD				Up severe
	PF3D7_1115900	PF11_0167		Down dry	Up high PD				Up severe
	PF3D7_1334800	MAL13P1.174		Down dry	Up high PD				Up severe
	PF3D7_1412800	PF14_0127		Down dry	Up high PD				Up severe
	PF3D7_1472100	PF14_0689		Down dry	Up high PD				Up severe
	PF3D7_0523900	PFE1190c		Down dry	Up high PD					Down severe	Up acute x chronic
	PF3D7_0529900	PFE1490c		Down dry	Up high PD					Down severe	Up acute x chronic
	PF3D7_0936700	PFI1775w		Down dry	Up high PD					Down severe
	PF3D7_1337400	PF13_0209		Down dry	Up high PD					Up severe	Up acute x chronic
	PF3D7_0521300	PFE1070c		Down dry	Up high PD					Up severe
	PF3D7_0919800	PFI0970c		Down dry	Up high PD					Up severe
	PF3D7_0932100	PFI1560c		Down dry	Up high PD					Up severe
	PF3D7_1013900	PF10_0136		Down dry	Up high PD					Up severe
	PF3D7_1138600	PF11_0397		Down dry	Up high PD					Up severe				x
	PF3D7_1139200	PF11_0403		Down dry	Up high PD					Up severe
	PF3D7_1203500	PFL0175c		Down dry	Up high PD					Up severe
	PF3D7_1250600	PFL2430c		Down dry	Up high PD					Up severe
	PF3D7_1401100	PF14_0013		Down dry	Up high PD					Up severe
	PF3D7_1430300	PF14_0282		Down dry	Up high PD					Up severe
	PF3D7_1467200	PF14_0640		Down dry	Up high PD					Up severe
	PF3D7_0305300	PFC0240c		Down dry	Up high PD						Up acute x chronic
	PF3D7_0320900	PFC0920w		Down dry	Up high PD						Up acute x chronic
	PF3D7_0403400	PFD0160w		Down dry	Up high PD						Up acute x chronic
	PF3D7_0523800	PFE1185w		Down dry	Up high PD						Up acute x chronic
	PF3D7_0605100	PFF0250w		Down dry	Up high PD						Up acute x chronic				x
	PF3D7_0606600	PFF0325c		Down dry	Up high PD						Up acute x chronic
	PF3D7_0830500	PF08_0003		Down dry	Up high PD						Up acute x chronic
	PF3D7_0911900	PFI0580c		Down dry	Up high PD						Up acute x chronic
	PF3D7_0925900	PFI1270w		Down dry	Up high PD						Up acute x chronic
	PF3D7_1029200	PF10_0285		Down dry	Up high PD						Up acute x chronic
	PF3D7_1029600	PF10_0289		Down dry	Up high PD						Up acute x chronic
	PF3D7_1030300	PF10_0296		Down dry	Up high PD						Up acute x chronic
	PF3D7_1034900	PF10_0340		Down dry	Up high PD						Up acute x chronic
	PF3D7_1133900	PF11_0349		Down dry	Up high PD						Up acute x chronic
	PF3D7_1142100	PF11_0433		Down dry	Up high PD						Up acute x chronic
	PF3D7_1218200	PFL0880c		Down dry	Up high PD						Up acute x chronic
	PF3D7_1226300	PFL1270w		Down dry	Up high PD						Up acute x chronic
	PF3D7_1237400	PFL1810w		Down dry	Up high PD						Up acute x chronic
	PF3D7_1319100	PF13_0106		Down dry	Up high PD						Up acute x chronic
	PF3D7_1329500	PF13_0162		Down dry	Up high PD						Up acute x chronic
	PF3D7_1361100	PF13_0324		Down dry	Up high PD						Up acute x chronic
	PF3D7_1416100	PF14_0159		Down dry	Up high PD						Up acute x chronic
	PF3D7_1419400	PF14_0188		Down dry	Up high PD						Up acute x chronic
	PF3D7_1421100	PF14_0204		Down dry	Up high PD						Up acute x chronic
	PF3D7_0201700	PFB0085c		Down dry	Up high PD
	PF3D7_0202200	PFB0106c		Down dry	Up high PD
	PF3D7_0204400	PFB0196c		Down dry	Up high PD
	PF3D7_0208300	PFB0375w		Down dry	Up high PD
	PF3D7_0216100	PFB0732c		Down dry	Up high PD
	PF3D7_0219800	PFB0905c		Down dry	Up high PD
	PF3D7_0220400	PFB0925w		Down dry	Up high PD
	PF3D7_0309700	PFC0405c		Down dry	Up high PD
	PF3D7_0309800	PFC0410w		Down dry	Up high PD										x
	PF3D7_0311500	PFC0486c		Down dry	Up high PD
	PF3D7_0311600	PFC0490w		Down dry	Up high PD
	PF3D7_0315800	PFC0690c		Down dry	Up high PD
	PF3D7_0315900	PFC0695w		Down dry	Up high PD
	PF3D7_0318300	PFC0810c		Down dry	Up high PD
	PF3D7_0322700	PFC1011c		Down dry	Up high PD
	PF3D7_0402100	PFD0095c		Down dry	Up high PD
	PF3D7_0407100	PFD0350w		Down dry	Up high PD
	PF3D7_0408100	PFD0400w		Down dry	Up high PD
	PF3D7_0412200	PFD0605c		Down dry	Up high PD
	PF3D7_0423900	PFD1135c		Down dry	Up high PD
	PF3D7_0424800	PFD1180w		Down dry	Up high PD
	PF3D7_0425100	PFD1200c		Down dry	Up high PD
	PF3D7_0501100	PFE0055c		Down dry	Up high PD
	PF3D7_0505700	PFE0280c		Down dry	Up high PD
	PF3D7_0517600	PFE0880c		Down dry	Up high PD
	PF3D7_0521600	PFE1082c		Down dry	Up high PD
	PF3D7_0521700	PFE1085w		Down dry	Up high PD
	PF3D7_0521800	PFE1090w		Down dry	Up high PD
	PF3D7_0524500	PFE1220w		Down dry	Up high PD
	PF3D7_0527300	PFE1360c		Down dry	Up high PD
	PF3D7_0530000	PFE1500c		Down dry	Up high PD
	PF3D7_0602900	PFF0140c		Down dry	Up high PD
	PF3D7_0603000	PFF0145w		Down dry	Up high PD
	PF3D7_0605800	PFF0285c		Down dry	Up high PD
	PF3D7_0609100	PFF0450c		Down dry	Up high PD
	PF3D7_0609800	PFF0485c		Down dry	Up high PD
	PF3D7_0609900	PFF0490w		Down dry	Up high PD
	PF3D7_0616400	PFF0795w		Down dry	Up high PD
	PF3D7_0617100	PFF0830w		Down dry	Up high PD
	PF3D7_0620600	PFF1005w		Down dry	Up high PD
	PF3D7_0626600	PFF1290c		Down dry	Up high PD
	PF3D7_0626700	PFF1295w		Down dry	Up high PD
	PF3D7_0627100	PFF1315w		Down dry	Up high PD
	PF3D7_0628400	PFF1377w		Down dry	Up high PD
	PF3D7_0629100	PFF1410c		Down dry	Up high PD
	PF3D7_0629800	PFF1445c		Down dry	Up high PD
	PF3D7_0702100	MAL7P1.7		Down dry	Up high PD
	PF3D7_0702300	PF07_0006		Down dry	Up high PD
	PF3D7_0704000	MAL7P1.16		Down dry	Up high PD
	PF3D7_0705500	PF07_0024		Down dry	Up high PD
	PF3D7_0707500	MAL7P1.22		Down dry	Up high PD
	PF3D7_0708900	PF07_0034		Down dry	Up high PD
	PF3D7_0710100	PF07_0041		Down dry	Up high PD
	PF3D7_0711100	MAL7P1.34		Down dry	Up high PD
	PF3D7_0711200	MAL7P1.35		Down dry	Up high PD
	PF3D7_0713500	MAL7P1.65		Down dry	Up high PD
	PF3D7_0720700	MAL7P1.109		Down dry	Up high PD
	PF3D7_0721200	MAL7P1.112		Down dry	Up high PD
	PF3D7_0722300	MAL7P1.120		Down dry	Up high PD
	PF3D7_0726100	PF07_0107		Down dry	Up high PD
	PF3D7_0731100	MAL7P1.172		Down dry	Up high PD
	PF3D7_0731700	MAL7P1.177		Down dry	Up high PD
	PF3D7_0731800	MAL7P1.178		Down dry	Up high PD
	PF3D7_0800900	MAL8P1.160		Down dry	Up high PD
	PF3D7_0805500	MAL8P1.201		Down dry	Up high PD
	PF3D7_0809900	MAL8P1.111		Down dry	Up high PD
	PF3D7_0811500	PF08_0092		Down dry	Up high PD
	PF3D7_0812600	PF08_0085		Down dry	Up high PD
	PF3D7_0814400	MAL8P1.91		Down dry	Up high PD
	PF3D7_0814500	MAL8P1.88		Down dry	Up high PD
	PF3D7_0819200	PF08_0052		Down dry	Up high PD
	PF3D7_0822200	MAL8P1.49		Down dry	Up high PD
	PF3D7_0822400	MAL8P1.47		Down dry	Up high PD
	PF3D7_0822500	MAL8P1.46		Down dry	Up high PD
	PF3D7_0822700	MAL8P1.45		Down dry	Up high PD
	PF3D7_0826500	PF08_0020		Down dry	Up high PD
	PF3D7_0830600	MAL8P1.4		Down dry	Up high PD
	PF3D7_0906300	PFI0310w		Down dry	Up high PD
	PF3D7_0907000	PFI0336w		Down dry	Up high PD
	PF3D7_0909900	PFI0480w		Down dry	Up high PD										x
	PF3D7_0912600	PFI0615w		Down dry	Up high PD
	PF3D7_0914500	PFI0710c		Down dry	Up high PD
	PF3D7_0914700	PFI0720w		Down dry	Up high PD
	PF3D7_0916600	PFI0815c		Down dry	Up high PD
	PF3D7_0916700	PFI0820c		Down dry	Up high PD										x
	PF3D7_0916900	PFI0825w		Down dry	Up high PD
	PF3D7_0922600	PFI1110w		Down dry	Up high PD
	PF3D7_0924000	PFI1180w		Down dry	Up high PD
	PF3D7_0935100	PFI1696c		Down dry	Up high PD
	PF3D7_0937200	PFI1800w		Down dry	Up high PD
	PF3D7_1001700	PF10_0021		Down dry	Up high PD
	PF3D7_1001900	PF10_0023		Down dry	Up high PD
	PF3D7_1002100	PF10_0025		Down dry	Up high PD
	PF3D7_1002900	PF10_0033		Down dry	Up high PD
	PF3D7_1004100	PF10_0044		Down dry	Up high PD
	PF3D7_1007800	PF10_0076		Down dry	Up high PD
	PF3D7_1008500	PF10_0082		Down dry	Up high PD
	PF3D7_1009200	PF10_0089		Down dry	Up high PD
	PF3D7_1009900	PF10_0096		Down dry	Up high PD
	PF3D7_1010100	PF10_0098		Down dry	Up high PD
	PF3D7_1010300	PF10_0100		Down dry	Up high PD
	PF3D7_1011500	PF10_0112		Down dry	Up high PD
	PF3D7_1012600	PF10_0123		Down dry	Up high PD
	PF3D7_1012700	PF10_0124		Down dry	Up high PD
	PF3D7_1014500	PF10_0142		Down dry	Up high PD
	PF3D7_1016600	PF10_0161a		Down dry	Up high PD
	PF3D7_1016700	PF10_0162		Down dry	Up high PD
	PF3D7_1018800	PF10_0181		Down dry	Up high PD
	PF3D7_1030400	PF10_0297		Down dry	Up high PD
	PF3D7_1038800	PF10_0378		Down dry	Up high PD
	PF3D7_1102900	PF11_0041		Down dry	Up high PD
	PF3D7_1113200	PF11_0140		Down dry	Up high PD
	PF3D7_1114200	PF11_0152		Down dry	Up high PD
	PF3D7_1115800	PF11_0166		Down dry	Up high PD
	PF3D7_1118300	PF11_0189		Down dry	Up high PD
	PF3D7_1119900	PF11_0206		Down dry	Up high PD
	PF3D7_1120400	PF11_0211		Down dry	Up high PD
	PF3D7_1130000	PF11_0311		Down dry	Up high PD
	PF3D7_1138100	PF11_0393		Down dry	Up high PD
	PF3D7_1146900	PF11_0479a		Down dry	Up high PD
	PF3D7_1148900	PF11_0505		Down dry	Up high PD
	PF3D7_1201200	PFL0060w		Down dry	Up high PD
	PF3D7_1205000	PFL0250w		Down dry	Up high PD
	PF3D7_1210400	PFL0520c		Down dry	Up high PD
	PF3D7_1210500	PFL0525w		Down dry	Up high PD
	PF3D7_1218300	PFL0885w		Down dry	Up high PD
	PF3D7_1218500	PFL0895c		Down dry	Up high PD
	PF3D7_1222100	PFL1065c		Down dry	Up high PD
	PF3D7_1225300	PFL1220w		Down dry	Up high PD
	PF3D7_1226200	PFL1265c		Down dry	Up high PD
	PF3D7_1227700	PFL1340c		Down dry	Up high PD
	PF3D7_1230900	PFL1490w		Down dry	Up high PD
	PF3D7_1233600	PFL1620w		Down dry	Up high PD
	PF3D7_1240000	PFL1940w		Down dry	Up high PD
	PF3D7_1246000	PFL2205w		Down dry	Up high PD
	PF3D7_1247300	PFL2270w		Down dry	Up high PD
	PF3D7_1248000	PFL2300w		Down dry	Up high PD
	PF3D7_1250700	PFL2435w		Down dry	Up high PD
	PF3D7_1252600	PFL2530w		Down dry	Up high PD
	PF3D7_1253300	PFL2565w		Down dry	Up high PD
	PF3D7_1302500	MAL13P1.13		Down dry	Up high PD										x
	PF3D7_1303500	PF13_0019		Down dry	Up high PD
	PF3D7_1317900	MAL13P1.93		Down dry	Up high PD
	PF3D7_1322100	MAL13P1.122		Down dry	Up high PD
	PF3D7_1326200	MAL13P1.550		Down dry	Up high PD
	PF3D7_1330400	MAL13P1.163		Down dry	Up high PD
	PF3D7_1334700	PF13_0194		Down dry	Up high PD
	PF3D7_1335600	MAL13P1.178		Down dry	Up high PD
	PF3D7_1336000	MAL13P1.179		Down dry	Up high PD
	PF3D7_1336400	MAL13P1.182		Down dry	Up high PD
	PF3D7_1337800	PF13_0211		Down dry	Up high PD
	PF3D7_1343400	MAL13P1.216		Down dry	Up high PD
	PF3D7_1343700	PF13_0238		Down dry	Up high PD
	PF3D7_1346000	MAL13P1.230		Down dry	Up high PD
	PF3D7_1347700	PF13_0253		Down dry	Up high PD
	PF3D7_1349500	MAL13P1.249		Down dry	Up high PD
	PF3D7_1349800	PF13_0261		Down dry	Up high PD
	PF3D7_1350400	PF13_0264		Down dry	Up high PD
	PF3D7_1351100	MAL13P1.257		Down dry	Up high PD
	PF3D7_1355800	PF13_0296		Down dry	Up high PD									x
	PF3D7_1359100	MAL13P1.292		Down dry	Up high PD
	PF3D7_1363000	MAL13P1.317		Down dry	Up high PD
	PF3D7_1363100	PF13_0333		Down dry	Up high PD
	PF3D7_1364900	MAL13P1.326		Down dry	Up high PD
	PF3D7_1365300	PF13_0343		Down dry	Up high PD
	PF3D7_1366100	MAL13P1.331		Down dry	Up high PD
	PF3D7_1367300	MAL13P1.340		Down dry	Up high PD
	PF3D7_1369000	MAL13P1.348		Down dry	Up high PD
	PF3D7_1407800	PF14_0075		Down dry	Up high PD
	PF3D7_1408700	PF14_0084		Down dry	Up high PD
	PF3D7_1411000	PF14_0108		Down dry	Up high PD
	PF3D7_1411900	PF14_0117		Down dry	Up high PD
	PF3D7_1412200	PF14_0121		Down dry	Up high PD
	PF3D7_1412900	PF14_0128		Down dry	Up high PD
	PF3D7_1416500	PF14_0164		Down dry	Up high PD
	PF3D7_1422100	PF14_0212		Down dry	Up high PD
	PF3D7_1426700	PF14_0246		Down dry	Up high PD
	PF3D7_1426800	PF14_0247		Down dry	Up high PD
	PF3D7_1432900	PF14_0311		Down dry	Up high PD
	PF3D7_1433500	PF14_0316		Down dry	Up high PD
	PF3D7_1438600	PF14_0365		Down dry	Up high PD
	PF3D7_1439500	PF14_0374		Down dry	Up high PD
	PF3D7_1444400	PF14_0422		Down dry	Up high PD
	PF3D7_1444500	PF14_0423		Down dry	Up high PD
	PF3D7_1449300	PF14_0469		Down dry	Up high PD
	PF3D7_1453400	PF14_0507		Down dry	Up high PD
	PF3D7_1455400	PF14_0528		Down dry	Up high PD
	PF3D7_1458200	PF14_0555		Down dry	Up high PD
	PF3D7_1459000	PF14_0563		Down dry	Up high PD										x
	PF3D7_1462400	PF14_0594		Down dry	Up high PD
	PF3D7_1463500	PF14_0604		Down dry	Up high PD
	PF3D7_1464200	PF14_0610		Down dry	Up high PD
	PF3D7_1465500	PF14_0622		Down dry	Up high PD
	PF3D7_1467300	PF14_0641		Down dry	Up high PD
	PF3D7_1476800	PF14_0738		Down dry	Up high PD
	PF3D7_1478100	PF14_0753		Down dry	Up high PD
	PF3D7_1473700	PF14_0706		Down dry	Up low PD	Up high PD		Up low transm
	PF3D7_1410500	PF14_0103		Down dry	Up low PD	Up low PD	Up severe
	PF3D7_0320800	PFC0915w		Down dry	Up low PD
	PF3D7_0818000	MAL8P1.71		Down dry	Up low PD
	PF3D7_0926000	PFI1275w		Down dry	Up low PD
	PF3D7_1037000	PF10_0362		Down dry	Up low PD
	PF3D7_1217400	PFL0840c		Down dry	Up low PD
	PF3D7_1350600	MAL13P1.254		Down dry	Up low PD
	PF3D7_0609700	PFF0480w		Down dry		Up high PD	Down severe				Up acute x chronic
	PF3D7_0817200	PF08_0061		Down dry		Up high PD		Up high transm
	PF3D7_0701900	PF07_0004		Down dry		Up high PD			Down severe
	PF3D7_1441100	PF14_0390		Down dry		Up high PD					Up acute x chronic
	PF3D7_1148800	PF11_0504		Down dry		Up high PD
	PF3D7_1458100	PF14_0554		Down dry		Up high PD
	PF3D7_0305400	PFC0241w		Down dry		Up low PD
	PF3D7_0805200	PF08_0119		Down dry		Up low PD
	PF3D7_0719900	PF07_0082		Down dry			Down severe
	PF3D7_0317500	PFC0770c		Down dry			Up severe	Up low transm
	PF3D7_0502500	PFE0125w		Down dry			Up severe
	PF3D7_0523700	PFE1180c		Down dry			Up severe
	PF3D7_0606800	PFF0335c		Down dry			Up severe
	PF3D7_0626200	PFF1270c		Down dry			Up severe
	PF3D7_0830300	PF08_0005		Down dry			Up severe
	PF3D7_0932900	PFI1595c		Down dry			Up severe
	PF3D7_1009300	PF10_0090		Down dry			Up severe
	PF3D7_1118400	PF11_0190		Down dry			Up severe
	PF3D7_1234500	PFL1665c		Down dry			Up severe
	PF3D7_1414100	PF14_0139		Down dry			Up severe
	PF3D7_1445600	PF14_0433		Down dry			Up severe								x
	PF3D7_1459300	PF14_0566		Down dry			Up severe
	PF3D7_0509500	PFE0470w		Down dry				Up high transm		Down severe
	PF3D7_0517200	PFE0860c		Down dry				Up low transm
	PF3D7_0906400	PFI0315c		Down dry				Up low transm
	PF3D7_1038700	PF10_0377		Down dry				Up low transm
	PF3D7_0706000	MAL7P1.202		Down dry					Down severe
	PF3D7_1149600	PF11_0513		Down dry					Down severe
	PF3D7_0424600	PFD1170c		Down dry						Down severe
	PF3D7_1117300	PF11_0179		Down dry						Down severe
	PF3D7_1314200	PF13_0080		Down dry						Up severe
	PF3D7_0628300	PFF1375c		Down dry							Up acute x chronic
	PF3D7_1404800	PF14_0045		Down dry							Up acute x chronic
	PF3D7_1459200	PF14_0565		Down dry							Up acute x chronic
	NA	PfACS6		Down dry
	PF3D7_0203200	PFB0151c		Down dry
	PF3D7_0209600	PFB0435c		Down dry
	PF3D7_0210800	PFB0485c		Down dry
	PF3D7_0219100	PFB0880w		Down dry
	PF3D7_0221800	PFB0972w		Down dry
	PF3D7_0301600	PFC0080c		Down dry
	PF3D7_0304300	PFC0195w		Down dry
	PF3D7_0323400	PFC1045c		Down dry
	PF3D7_0402900	PFD0144c		Down dry
	PF3D7_0404800	PFD0235c		Down dry
	PF3D7_0405300	PFD0260c		Down dry
	PF3D7_0408000	PFD0395c		Down dry
	PF3D7_0408200	PFD0403w		Down dry
	PF3D7_0425400	PFD1215w		Down dry
	PF3D7_0502800	PFE0135w		Down dry
	PF3D7_0511700	PFE0580w		Down dry
	PF3D7_0522900	PFE1145w		Down dry
	PF3D7_0525200	PFE1255w		Down dry
	PF3D7_0602700	PFF0130c		Down dry
	PF3D7_0602800	PFF0135w		Down dry
	PF3D7_0605900	PFF0290w		Down dry									x
	PF3D7_0703800	PF07_0014		Down dry
	PF3D7_0709800	MALP1.29a		Down dry
	PF3D7_0724500	MAL7P1.131		Down dry
	PF3D7_0731200	MAL7P1.173		Down dry
	PF3D7_0811300	MAL8P1.104		Down dry
	PF3D7_0821400	MAL8P1.52		Down dry
	PF3D7_0911800	PFI0575c		Down dry
	PF3D7_0922800	PFI1120c		Down dry
	PF3D7_0933100	PFI1605w		Down dry
	PF3D7_0934900	PFI1690c		Down dry
	PF3D7_0935300	PFI1705w		Down dry
	PF3D7_1021100	PF10_0205		Down dry
	PF3D7_1022100	PF10_0215a		Down dry
	PF3D7_1022500	PF10_0218		Down dry
	PF3D7_1030800	PF10_0301		Down dry
	PF3D7_1117400	PF11_0180		Down dry
	PF3D7_1136200	PF11_0373		Down dry
	PF3D7_1138400	PF11_0395		Down dry
	PF3D7_1201300	PFL0065w		Down dry
	PF3D7_1201400	PFL0070c		Down dry
	PF3D7_1205500	PFL0275w		Down dry
	PF3D7_1248600	PFL2330w		Down dry
	PF3D7_1251000	PFL2450c		Down dry
	PF3D7_1314800	PF13_0084		Down dry
	PF3D7_1318900	PF13_0103		Down dry
	PF3D7_1324300	MAL13P1.133		Down dry
	PF3D7_1326700	MAL13P1.360		Down dry
	PF3D7_1340000	MAL13P1.203		Down dry
	PF3D7_1342100	PF13_0229		Down dry
	PF3D7_1346200	MAL13P1.232		Down dry
	PF3D7_1355700	MAL13P1.275		Down dry
	PF3D7_1359500	MAL13P1.410		Down dry
	PF3D7_1404700	PF14_0044		Down dry
	PF3D7_1413700	PF14_0135		Down dry
	PF3D7_1416400	PF14_0162		Down dry
	PF3D7_1419000	PF14_0184		Down dry
	PF3D7_1436900	PF14_0349		Down dry
	PF3D7_1442800	PF14_0406		Down dry
	PF3D7_1449600	PF14_0472		Down dry
	PF3D7_1457400	PF14_0547		Down dry
	PF3D7_1461800	PF14_0588		Down dry
	PF3D7_1464300	PF14_0611		Down dry
	PF3D7_1469500	PF14_0663		Down dry
	PF3D7_1479200	PF14_0763		Down dry
	PF3D7_1316700	PF13_0093		Up dry	Up high PD	Up low PD		Up low transm
	PF3D7_0204100	PFB0190c		Up dry	Up high PD	Up low PD
	PF3D7_0207100	PFB0315w		Up dry	Up high PD	Up low PD
	PF3D7_0416300	PFD0790c		Up dry	Up high PD	Up low PD
	PF3D7_0708000	MAL7P1.25		Up dry	Up high PD	Up low PD
	PF3D7_0909500	PFI0460w		Up dry	Up high PD	Up low PD
	PF3D7_0920200	PFI0990c		Up dry	Up high PD	Up low PD
	PF3D7_0411900	PFD0590c		Up dry	Up high PD		Down severe			Up severe
	PF3D7_0717400	PF07_0071		Up dry	Up high PD		Down severe			Up severe
	PF3D7_0509000	PFE0445c		Up dry	Up high PD		Down severe
	PF3D7_1239800	PFL1930w		Up dry	Up high PD		Down severe
	PF3D7_1449900	PF14_0475		Up dry	Up high PD		Up severe
	PF3D7_0204200	PFB0194w		Up dry	Up high PD			Up high transm	Down severe		Up acute x chronic
	PF3D7_1033400	PF10_0325		Up dry	Up high PD			Up high transm		Up severe
	PF3D7_1448800	PF14_0466		Up dry	Up high PD			Up high transm		Up severe
	PF3D7_0410600	PFD0525w		Up dry	Up high PD			Up high transm
	PF3D7_0619800	PFF0965c		Up dry	Up high PD			Up high transm
	PF3D7_1128400	PF11_0295		Up dry	Up high PD			Up high transm
	PF3D7_1354200	PF13_0285		Up dry	Up high PD			Up high transm
	PF3D7_1433100	PF14_0312		Up dry	Up high PD			Up high transm
	PF3D7_0904800	PFI0235w		Up dry	Up high PD			Up low transm
	PF3D7_1136000	PF11_0371		Up dry	Up high PD					Down severe
	PF3D7_1244000	PFL2115c		Up dry	Up high PD					Down severe
	PF3D7_0507700	PFE0380c		Up dry	Up high PD					Up severe
	PF3D7_1248900	PFL2345c		Up dry	Up high PD					Up severe
	PF3D7_0205800	PFB0257c		Up dry	Up high PD
	PF3D7_0215600	PFB0710c		Up dry	Up high PD
	PF3D7_0219600	PFB0895c		Up dry	Up high PD
	PF3D7_0317400	PFC0765c		Up dry	Up high PD
	PF3D7_0317900	PFC0790w		Up dry	Up high PD
	PF3D7_0417300	PFD0835c		Up dry	Up high PD
	PF3D7_0501800	PFE0090w		Up dry	Up high PD
	PF3D7_0514300	PFE0715w		Up dry	Up high PD
	PF3D7_0519900	PFE1000c		Up dry	Up high PD
	PF3D7_0520500	PFE1030c		Up dry	Up high PD
	PF3D7_0602200	PFF0105w		Up dry	Up high PD
	PF3D7_0614000	PFF0680c		Up dry	Up high PD
	PF3D7_0616100	PFF0780w		Up dry	Up high PD
	PF3D7_0704800	PF07_0019		Up dry	Up high PD
	PF3D7_0707800	MAL7P1.23		Up dry	Up high PD
	PF3D7_0720200	PF07_0084		Up dry	Up high PD
	PF3D7_0730500	MAL7P1.167		Up dry	Up high PD
	PF3D7_0829300	MAL8P1.9		Up dry	Up high PD									x
	PF3D7_0904900	PFI0240c		Up dry	Up high PD
	PF3D7_0907400	PFI0355c		Up dry	Up high PD
	PF3D7_0917000	PFI0830c		Up dry	Up high PD
	PF3D7_1006600	PF10_0066		Up dry	Up high PD
	PF3D7_1011900	PF10_0116		Up dry	Up high PD
	PF3D7_1023100	PF10_0224		Up dry	Up high PD
	PF3D7_1107900	PF11_0092		Up dry	Up high PD
	PF3D7_1111200	PF11_0118		Up dry	Up high PD										x
	PF3D7_1212100	PFL0600w		Up dry	Up high PD
	PF3D7_1212600	PFL0623c		Up dry	Up high PD
	PF3D7_1226400	PFL1275c		Up dry	Up high PD
	PF3D7_1233000	PFL1590c		Up dry	Up high PD
	PF3D7_1238700	PFL1875w		Up dry	Up high PD
	PF3D7_1244900	PFL2155w		Up dry	Up high PD
	PF3D7_1324500	MAL13P1.134		Up dry	Up high PD
	PF3D7_1328300	PF13_0154		Up dry	Up high PD
	PF3D7_1337000	MAL13P1.184		Up dry	Up high PD
	PF3D7_1344000	MAL13P1.390		Up dry	Up high PD
	PF3D7_1358500	PF13_0313		Up dry	Up high PD
	PF3D7_1359800	MAL13P1.297		Up dry	Up high PD
	PF3D7_1363500	PF13_0336		Up dry	Up high PD
	PF3D7_1408000	PF14_0077		Up dry	Up high PD
	PF3D7_1429000	PF14_0269		Up dry	Up high PD
	PF3D7_1437400	PF14_0354		Up dry	Up high PD
	PF3D7_1441400	PF14_0393		Up dry	Up high PD
	PF3D7_1449800	PF14_0474		Up dry	Up high PD
	PF3D7_1459100	PF14_0564		Up dry	Up high PD
	PF3D7_1464400	PF14_0612		Up dry	Up high PD
	PF3D7_1464700	PF14_0615		Up dry	Up high PD
	PF3D7_1466900	PF14_0637		Up dry	Up high PD
	PF3D7_1231600	PFL1525c		Up dry	Up low PD	Up high PD	Down severe								x
	PF3D7_0608100	PFF0400w		Up dry	Up low PD	Up high PD		Up high transm
	PF3D7_0321000	PFC0925w		Up dry	Up low PD	Up high PD		Up low transm
	PF3D7_1026000	PF10_0257		Up dry	Up low PD	Up high PD					Up acute x chronic
	PF3D7_0217600	PFB0820c		Up dry	Up low PD	Up high PD
	PF3D7_0510500	PFE0520c		Up dry	Up low PD	Up high PD
	PF3D7_0731300	MAL7P1.174		Up dry	Up low PD	Up high PD
	PF3D7_1360400	PF13_0319		Up dry	Up low PD	Up high PD
	PF3D7_1309400	PF13_0050		Up dry	Up low PD	Up low PD	Down severe		Down severe
	PF3D7_0416000	PFD0775c		Up dry	Up low PD	Up low PD	Down severe				Up acute x chronic				x
	PF3D7_0216000	PFB0730w		Up dry	Up low PD	Up low PD	Down severe
	PF3D7_0311700	PFC0495w		Up dry	Up low PD	Up low PD	Down severe
	PF3D7_0323000	PFC1025w		Up dry	Up low PD	Up low PD	Down severe
	PF3D7_0530800	PFE1540w		Up dry	Up low PD	Up low PD		Up low transm
	PF3D7_0624300	PFF1170w		Up dry	Up low PD	Up low PD		Up low transm
	PF3D7_0816800	MAL8P1.76		Up dry	Up low PD	Up low PD		Up low transm
	PF3D7_0825800	MAL8P1.25		Up dry	Up low PD	Up low PD		Up low transm
	PF3D7_0927600	PFI1355w		Up dry	Up low PD	Up low PD			Down severe						x
	PF3D7_0527000	PFE1345c		Up dry	Up low PD	Up low PD			Up severe
	PF3D7_1317100	PF13_0095		Up dry	Up low PD	Up low PD			Up severe
	PF3D7_1362600	MAL13P1.312		Up dry	Up low PD	Up low PD			Up severe
	PF3D7_1127600	PF11_0287		Up dry	Up low PD	Up low PD					Up acute x chronic
	PF3D7_1234900	PFL1685w		Up dry	Up low PD	Up low PD					Up acute x chronic
	PF3D7_0304100	PFC0185w		Up dry	Up low PD	Up low PD
	PF3D7_0314000	PFC0581w		Up dry	Up low PD	Up low PD
	PF3D7_0316100	PFC0701w		Up dry	Up low PD	Up low PD
	PF3D7_0316200	PFC0705c		Up dry	Up low PD	Up low PD
	PF3D7_0321500	PFC0950c		Up dry	Up low PD	Up low PD
	PF3D7_0423300	PFD1100c		Up dry	Up low PD	Up low PD
	PF3D7_0502300	PFE0115c		Up dry	Up low PD	Up low PD
	PF3D7_0503000	PFE0145w		Up dry	Up low PD	Up low PD
	PF3D7_0504500	PFE0220w		Up dry	Up low PD	Up low PD
	PF3D7_0505400	PFE0265c		Up dry	Up low PD	Up low PD
	PF3D7_0509700	PFE0480c		Up dry	Up low PD	Up low PD
	PF3D7_0516500	PFE0825w		Up dry	Up low PD	Up low PD
	PF3D7_0630000	PFF1455c		Up dry	Up low PD	Up low PD
	PF3D7_0630300	PFF1470c		Up dry	Up low PD	Up low PD
	PF3D7_0705400	PF07_0023		Up dry	Up low PD	Up low PD
	PF3D7_0715200	PF07_0061		Up dry	Up low PD	Up low PD
	PF3D7_0722800	PF07_0094		Up dry	Up low PD	Up low PD
	PF3D7_0803400	PF08_0126		Up dry	Up low PD	Up low PD
	PF3D7_0805300	PF08_0118		Up dry	Up low PD	Up low PD
	PF3D7_0825700	PF08_0024		Up dry	Up low PD	Up low PD
	PF3D7_0827200	PF08_0017		Up dry	Up low PD	Up low PD
	PF3D7_0914100	PFI0690c		Up dry	Up low PD	Up low PD
	PF3D7_0914400	PFI0705w		Up dry	Up low PD	Up low PD
	PF3D7_0924600	PFI1210w		Up dry	Up low PD	Up low PD
	PF3D7_0930000	PFI1465w		Up dry	Up low PD	Up low PD
	PF3D7_1006000	PF10_0061		Up dry	Up low PD	Up low PD
	PF3D7_1031000	PF10_0303		Up dry	Up low PD	Up low PD
	PF3D7_1033800	PF10_0329		Up dry	Up low PD	Up low PD
	PF3D7_1120700	PF11_0214		Up dry	Up low PD	Up low PD
	PF3D7_1129600	PF11_0307		Up dry	Up low PD	Up low PD
	PF3D7_1209400	PFL0470w		Up dry	Up low PD	Up low PD
	PF3D7_1210200	PFL0510c		Up dry	Up low PD	Up low PD
	PF3D7_1211000	PFL0545w		Up dry	Up low PD	Up low PD
	PF3D7_1213500	PFL0655w		Up dry	Up low PD	Up low PD
	PF3D7_1214500	PFL0700w		Up dry	Up low PD	Up low PD
	PF3D7_1221400	PFL1030w		Up dry	Up low PD	Up low PD
	PF3D7_1234700	PFL1675c		Up dry	Up low PD	Up low PD
	PF3D7_1322900	MAL13P1.129		Up dry	Up low PD	Up low PD
	PF3D7_1331400	PF13_0168		Up dry	Up low PD	Up low PD
	PF3D7_1338800	MAL13P1.195		Up dry	Up low PD	Up low PD
	PF3D7_1358600	PF13_0314		Up dry	Up low PD	Up low PD
	PF3D7_1429300	PF14_0272		Up dry	Up low PD	Up low PD
	PF3D7_1454900	PF14_0522		Up dry	Up low PD	Up low PD
	PF3D7_1455300	PF14_0527		Up dry	Up low PD	Up low PD
	PF3D7_1456500	PF14_0538		Up dry	Up low PD	Up low PD
	PF3D7_1461400	PF14_0586		Up dry	Up low PD	Up low PD
	PF3D7_1471600	PF14_0683		Up dry	Up low PD	Up low PD
	PF3D7_1228800	PFL1395c		Up dry	Up low PD		Down severe	Up low transm			Up acute x chronic
	PF3D7_0907900	PFI0380c		Up dry	Up low PD		Down severe	Up low transm
	PF3D7_1128100	PF11_0292		Up dry	Up low PD		Down severe		Down severe
	PF3D7_0316600	PFC0725c		Up dry	Up low PD		Down severe		Up severe
	PF3D7_0518300	PFE0915c		Up dry	Up low PD		Down severe				Up acute x chronic
	PF3D7_0802000	PF08_0132		Up dry	Up low PD		Down severe				Up acute x chronic
	PF3D7_1444800	PF14_0425		Up dry	Up low PD		Down severe				Up acute x chronic
	PF3D7_0201600	PFB0080c		Up dry	Up low PD		Down severe
	PF3D7_0202000	PFB0100c		Up dry	Up low PD		Down severe
	PF3D7_0503100	PFE0150c		Up dry	Up low PD		Down severe
	PF3D7_0506700	PFE0330w		Up dry	Up low PD		Down severe
	PF3D7_0512000	PFE0595w		Up dry	Up low PD		Down severe
	PF3D7_0532300	PFE1600w		Up dry	Up low PD		Down severe
	PF3D7_0532400	PFE1605w		Up dry	Up low PD		Down severe
	PF3D7_1035800	PF10_0350		Up dry	Up low PD		Down severe
	PF3D7_1105100	PF11_0062		Up dry	Up low PD		Down severe
	PF3D7_1140200	PF11_0413		Up dry	Up low PD		Down severe
	PF3D7_1223900	PFL1150c		Up dry	Up low PD		Down severe								x
	PF3D7_1301400	PF13_0073		Up dry	Up low PD		Down severe
	PF3D7_1318300	PF13_0101		Up dry	Up low PD		Down severe
	PF3D7_1451800	PF14_0493		Up dry	Up low PD		Down severe
	PF3D7_1457100	PF14_0544		Up dry	Up low PD		Down severe
	PF3D7_1460500	PF14_0577		Up dry	Up low PD		Up severe	Up low transm
	PF3D7_0616800	PFF0815w		Up dry	Up low PD			Up high transm			Up acute x chronic
	PF3D7_1140100	PF11_0412		Up dry	Up low PD			Up high transm			Up acute x chronic
	PF3D7_1201900	PFL0095c		Up dry	Up low PD			Up high transm			Up acute x chronic
	PF3D7_0220300	PFB0923c		Up dry	Up low PD			Up high transm
	PF3D7_0501000	PFE0050w		Up dry	Up low PD			Up high transm
	PF3D7_0516000	PFE0800w		Up dry	Up low PD			Up high transm
	PF3D7_0715800	PF07_0064		Up dry	Up low PD			Up high transm
	PF3D7_1219900	PFL0960w		Up dry	Up low PD			Up high transm
	PF3D7_1223700	PFL1140w		Up dry	Up low PD			Up high transm
	PF3D7_1246800	PFL2245w		Up dry	Up low PD			Up high transm
	PF3D7_1368100	MAL13P1.343		Up dry	Up low PD			Up high transm
	PF3D7_1402800	PF14_0029		Up dry	Up low PD			Up low transm			Up acute x chronic
	PF3D7_0305600	PFC0250c		Up dry	Up low PD			Up low transm
	PF3D7_0422300	PFD1050w		Up dry	Up low PD			Up low transm
	PF3D7_0709400	PF07_0038		Up dry	Up low PD			Up low transm
	PF3D7_0727500	PF07_0113		Up dry	Up low PD			Up low transm
	PF3D7_0728800	MAL7P1.157		Up dry	Up low PD			Up low transm
	PF3D7_0831300	MAL8P1.205		Up dry	Up low PD			Up low transm
	PF3D7_1102300	PF11_0035		Up dry	Up low PD			Up low transm
	PF3D7_1134600	PF11_0357		Up dry	Up low PD			Up low transm
	PF3D7_1141900	PF11_0431		Up dry	Up low PD			Up low transm
	PF3D7_1144800	PF11_0460		Up dry	Up low PD			Up low transm
	PF3D7_1212000	PFL0595c		Up dry	Up low PD			Up low transm
	PF3D7_1236200	PFL1750c		Up dry	Up low PD			Up low transm
	PF3D7_1339700	MAL13P1.202		Up dry	Up low PD			Up low transm
	PF3D7_1406600	PF14_0063		Up dry	Up low PD			Up low transm
	PF3D7_1467600	PF14_0644		Up dry	Up low PD			Up low transm
	PF3D7_0721100	PF07_0087		Up dry	Up low PD				Down severe		Up acute x chronic
	PF3D7_0220200	PFB0921c		Up dry	Up low PD				Down severe
	PF3D7_1366800	MAL13P1.335		Up dry	Up low PD				Down severe
	PF3D7_1476200	PF14_0731		Up dry	Up low PD				Down severe
	PF3D7_1012400	PF10_0121		Up dry	Up low PD				Up severe		Up acute x chronic
	PF3D7_0320500	PFC0910w		Up dry	Up low PD				Up severe
	PF3D7_0321600	PFC0955w		Up dry	Up low PD				Up severe						x
	PF3D7_0412000	PFD0595w		Up dry	Up low PD				Up severe
	PF3D7_0624000	PFF1155w		Up dry	Up low PD				Up severe
	PF3D7_0716900	PF07_0070		Up dry	Up low PD				Up severe
	PF3D7_0718500	MAL7P1.94		Up dry	Up low PD				Up severe
	PF3D7_1004800	PF10_0051		Up dry	Up low PD				Up severe
	PF3D7_1208300	PFL0415w		Up dry	Up low PD				Up severe
	PF3D7_1245400	PFL2180w		Up dry	Up low PD				Up severe
	PF3D7_1329100	MAL13P1.148		Up dry	Up low PD				Up severe
	PF3D7_1118200	PF11_0188		Up dry	Up low PD					Down severe	Up acute x chronic
	PF3D7_0411200	PFD0555c		Up dry	Up low PD					Down severe
	PF3D7_1007000	PF10_0070		Up dry	Up low PD					Down severe
	PF3D7_1104800	PF11_0059		Up dry	Up low PD					Down severe
	PF3D7_1119100	PF11_0198		Up dry	Up low PD					Up severe
	PF3D7_1212300	PFL0610w		Up dry	Up low PD					Up severe
	PF3D7_1317300	PF13_0098		Up dry	Up low PD					Up severe
	PF3D7_0318900	PFC0835c		Up dry	Up low PD						Up acute x chronic
	PF3D7_0405700	PFD0285c		Up dry	Up low PD						Up acute x chronic
	PF3D7_0519200	PFE0965c		Up dry	Up low PD						Up acute x chronic
	PF3D7_0524700	PFE1230c		Up dry	Up low PD						Up acute x chronic
	PF3D7_0608800	PFF0435w		Up dry	Up low PD						Up acute x chronic
	PF3D7_0614300	PFF0690c		Up dry	Up low PD						Up acute x chronic
	PF3D7_0702200	PF07_0005		Up dry	Up low PD						Up acute x chronic
	PF3D7_0702400	PF07_0007		Up dry	Up low PD						Up acute x chronic
	PF3D7_0813500	PF08_0080		Up dry	Up low PD						Up acute x chronic
	PF3D7_0829200	PF08_0006		Up dry	Up low PD						Up acute x chronic
	PF3D7_1004400	PF10_0047		Up dry	Up low PD						Up acute x chronic				x
	PF3D7_1134000	PF11_0351		Up dry	Up low PD						Up acute x chronic
	PF3D7_1236100	PFL1745c		Up dry	Up low PD						Up acute x chronic				x
	PF3D7_1252300	PFL2515c		Up dry	Up low PD						Up acute x chronic
	PF3D7_1403900	PF14_0036		Up dry	Up low PD						Up acute x chronic
	PF3D7_1433400	PF14_0315		Up dry	Up low PD						Up acute x chronic
	PF3D7_1434700	PF14_0328		Up dry	Up low PD						Up acute x chronic
	PF3D7_0201500	PFB0075c		Up dry	Up low PD
	PF3D7_0204900	PFB0220w		Up dry	Up low PD
	PF3D7_0212200	PFB0545c		Up dry	Up low PD
	PF3D7_0212700	PFB0575c		Up dry	Up low PD
	PF3D7_0217400	PFB0810w		Up dry	Up low PD
	PF3D7_0218600	PFB0870w		Up dry	Up low PD
	PF3D7_0220500	PFB0926c		Up dry	Up low PD
	PF3D7_0220600	PFB0930w		Up dry	Up low PD
	PF3D7_0301400	PFC0070c		Up dry	Up low PD
	PF3D7_0301700	PFC0085c		Up dry	Up low PD
	PF3D7_0305100	PFC0230c		Up dry	Up low PD
	PF3D7_0307700	PFC0325c		Up dry	Up low PD
	PF3D7_0308500	PFC0360w		Up dry	Up low PD
	PF3D7_0310400	PFC0435w		Up dry	Up low PD
	PF3D7_0314400	PFC0595c		Up dry	Up low PD
	PF3D7_0316700	PFC0730w		Up dry	Up low PD
	PF3D7_0323100	PFC1030w		Up dry	Up low PD
	PF3D7_0401800	PFD0080c		Up dry	Up low PD
	PF3D7_0402000	PFD0090c		Up dry	Up low PD
	PF3D7_0403600	PFD0170c		Up dry	Up low PD
	PF3D7_0407400	PFD0365c		Up dry	Up low PD
	PF3D7_0409600	PFD0470c		Up dry	Up low PD
	PF3D7_0410000	PFD0495c		Up dry	Up low PD
	PF3D7_0410800	PFD0535w		Up dry	Up low PD
	PF3D7_0416400	PFD0795w		Up dry	Up low PD
	PF3D7_0417500	PFD0850c		Up dry	Up low PD
	PF3D7_0418600	PFD0900w		Up dry	Up low PD
	PF3D7_0501200	PFE0060w		Up dry	Up low PD
	PF3D7_0502900	PFE0140c		Up dry	Up low PD
	PF3D7_0504400	PFE0215w		Up dry	Up low PD										x
	PF3D7_0505500	PFE0270c		Up dry	Up low PD
	PF3D7_0506500	PFE0320w		Up dry	Up low PD
	PF3D7_0508900	PFE0440w		Up dry	Up low PD
	PF3D7_0510100	PFE0500c		Up dry	Up low PD										x
	PF3D7_0513000	PFE0645w		Up dry	Up low PD
	PF3D7_0515900	PFE0795c		Up dry	Up low PD
	PF3D7_0516800	PFE0840c		Up dry	Up low PD
	PF3D7_0518100	PFE0905w		Up dry	Up low PD
	PF3D7_0523400	PFE1170w		Up dry	Up low PD
	PF3D7_0525000	PFE1245w		Up dry	Up low PD
	PF3D7_0528900	PFE1440c		Up dry	Up low PD
	PF3D7_0530900	PFE1545c		Up dry	Up low PD
	PF3D7_0532500	PFE1610w		Up dry	Up low PD
	PF3D7_0532600	PFE1615c		Up dry	Up low PD
	PF3D7_0601900	PFF0090w		Up dry	Up low PD
	PF3D7_0602400	PFF0115c		Up dry	Up low PD
	PF3D7_0602500	PFF0120w		Up dry	Up low PD
	PF3D7_0607700	PFF0380w		Up dry	Up low PD
	PF3D7_0610400	PFF0510w		Up dry	Up low PD
	PF3D7_0611600	PFF0570c		Up dry	Up low PD
	PF3D7_0612600	PFF0610c		Up dry	Up low PD										x
	PF3D7_0613500	PFF0655c		Up dry	Up low PD
	PF3D7_0613700	PFF0665c		Up dry	Up low PD
	PF3D7_0614800	PFF0715c		Up dry	Up low PD
	PF3D7_0615900	PFF0770c		Up dry	Up low PD
	PF3D7_0616000	PFF0775w		Up dry	Up low PD
	PF3D7_0616200	PFF0785w		Up dry	Up low PD
	PF3D7_0617800	PFF0860c		Up dry	Up low PD
	PF3D7_0621200	PFF1025c		Up dry	Up low PD
	PF3D7_0624400	PFF1175c		Up dry	Up low PD
	PF3D7_0702500	PF07_0008		Up dry	Up low PD
	PF3D7_0703300	MAL7P1.11		Up dry	Up low PD
	PF3D7_0707400	MAL7P1.209		Up dry	Up low PD
	PF3D7_0711000	PF07_0047		Up dry	Up low PD
	PF3D7_0711500	MAL7P1.38		Up dry	Up low PD
	PF3D7_0716300	MAL7P1.77		Up dry	Up low PD
	PF3D7_0720800	MAL7P1.110		Up dry	Up low PD
	PF3D7_0723700	PF07_0100		Up dry	Up low PD
	PF3D7_0723800	PF07_0101		Up dry	Up low PD
	PF3D7_0727800	PF07_0115		Up dry	Up low PD
	PF3D7_0730900	MAL7P1.171		Up dry	Up low PD
	PF3D7_0800800	MAL8P1.161		Up dry	Up low PD
	PF3D7_0803800	MAL8P1.142		Up dry	Up low PD
	PF3D7_0806000	PF08_0117		Up dry	Up low PD
	PF3D7_0809600	MAL8P1.113		Up dry	Up low PD
	PF3D7_0810400	PF08_0097		Up dry	Up low PD
	PF3D7_0815800	MAL8P1.82		Up dry	Up low PD
	PF3D7_0816600	PF08_0063		Up dry	Up low PD
	PF3D7_0816700	MAL8P1.77		Up dry	Up low PD
	PF3D7_0817300	PF08_0060		Up dry	Up low PD
	PF3D7_0818900	PF08_0054		Up dry	Up low PD									x
	PF3D7_0819600	MAL8P1.62		Up dry	Up low PD
	PF3D7_0821800	MAL8P1.51		Up dry	Up low PD
	PF3D7_0824400	MAL8P1.32		Up dry	Up low PD
	PF3D7_0827600	MAL8P1.18		Up dry	Up low PD
	PF3D7_0828100	MAL8P1.15		Up dry	Up low PD
	PF3D7_0828200	PF08_0011		Up dry	Up low PD
	PF3D7_0831400	MAL8P1.206		Up dry	Up low PD
	PF3D7_0903800	PFI0185w		Up dry	Up low PD
	PF3D7_0906000	PFI0295c		Up dry	Up low PD										x
	PF3D7_0913700	PFI0670w		Up dry	Up low PD
	PF3D7_0915800	PFI0775w		Up dry	Up low PD
	PF3D7_0916000	PFI0785c		Up dry	Up low PD
	PF3D7_0916200	PFI0795w		Up dry	Up low PD
	PF3D7_0917900	PFI0875w		Up dry	Up low PD
	PF3D7_0918600	PFI0910w		Up dry	Up low PD
	PF3D7_0919900	PFI0975c		Up dry	Up low PD
	PF3D7_0920400	PFI1000w		Up dry	Up low PD
	PF3D7_0925800	PFI1265w		Up dry	Up low PD
	PF3D7_0929300	PFI1440w		Up dry	Up low PD
	PF3D7_0934000	PFI1645c		Up dry	Up low PD
	PF3D7_0936200	PFI1750c		Up dry	Up low PD
	PF3D7_1000600	PF10_0006		Up dry	Up low PD
	PF3D7_1001000	PF10_0013		Up dry	Up low PD
	PF3D7_1002200	PF10_0026		Up dry	Up low PD
	PF3D7_1002500	PF10_0029		Up dry	Up low PD
	PF3D7_1009500	PF10_0092		Up dry	Up low PD
	PF3D7_1009600	PF10_0093		Up dry	Up low PD
	PF3D7_1013200	PF10_0129		Up dry	Up low PD
	PF3D7_1014700	PF10_0144		Up dry	Up low PD
	PF3D7_1017000	PF10_0165		Up dry	Up low PD
	PF3D7_1019800	PF10_0191		Up dry	Up low PD
	PF3D7_1020900	PF10_0203		Up dry	Up low PD
	PF3D7_1021700	PF10_0211		Up dry	Up low PD
	PF3D7_1021800	PF10_0212a		Up dry	Up low PD
	PF3D7_1031300	PF10_0307		Up dry	Up low PD
	PF3D7_1032500	PF10_0317		Up dry	Up low PD
	PF3D7_1036700	PF10_0359		Up dry	Up low PD
	PF3D7_1037100	PF10_0363		Up dry	Up low PD
	PF3D7_1038400	PF10_0374		Up dry	Up low PD
	PF3D7_1103800	PF11_0049		Up dry	Up low PD
	PF3D7_1104700	PF11_0058		Up dry	Up low PD
	PF3D7_1106300	PF11_0074		Up dry	Up low PD										x
	PF3D7_1106500	PF11_0076		Up dry	Up low PD
	PF3D7_1106600	PF11_0077		Up dry	Up low PD
	PF3D7_1107800	PF11_0091		Up dry	Up low PD
	PF3D7_1116500	PF11_0172		Up dry	Up low PD
	PF3D7_1120600	PF11_0213		Up dry	Up low PD
	PF3D7_1124600	PF11_0257		Up dry	Up low PD
	PF3D7_1124700	PF11_0258		Up dry	Up low PD
	PF3D7_1125300	PF11_0264		Up dry	Up low PD
	PF3D7_1129900	PF11_0310		Up dry	Up low PD
	PF3D7_1130700	PF11_0317		Up dry	Up low PD
	PF3D7_1131800	PF11_0327		Up dry	Up low PD
	PF3D7_1132400	PF11_0333		Up dry	Up low PD
	PF3D7_1132900	PF11_0339		Up dry	Up low PD
	PF3D7_1137400	PF11_0385		Up dry	Up low PD
	PF3D7_1143200	PF11_0443		Up dry	Up low PD
	PF3D7_1145200	PF11_0464		Up dry	Up low PD
	PF3D7_1146200	PF11_0473		Up dry	Up low PD
	PF3D7_1146600	PF11_0477		Up dry	Up low PD
	PF3D7_1147500	PF11_0483		Up dry	Up low PD
	PF3D7_1148700	PF11_0503		Up dry	Up low PD
	PF3D7_1149000	PF11_0506		Up dry	Up low PD
	PF3D7_1149100	PF11_0508		Up dry	Up low PD
	PF3D7_1149400	PF11_0511		Up dry	Up low PD
	PF3D7_1201000	PFL0050c		Up dry	Up low PD
	PF3D7_1209300	PFL0465c		Up dry	Up low PD
	PF3D7_1215100	PFL0730w		Up dry	Up low PD
	PF3D7_1217900	PFL0865w		Up dry	Up low PD
	PF3D7_1219000	PFL0925w		Up dry	Up low PD
	PF3D7_1221000	PFL1010c		Up dry	Up low PD
	PF3D7_1221700	PFL1045w		Up dry	Up low PD
	PF3D7_1222300	PFL1070c		Up dry	Up low PD
	PF3D7_1224600	PFL1185c		Up dry	Up low PD
	PF3D7_1226800	PFL1295w		Up dry	Up low PD
	PF3D7_1231000	PFL1495w		Up dry	Up low PD
	PF3D7_1232100	PFL1545c		Up dry	Up low PD
	PF3D7_1236700	PFL1775c		Up dry	Up low PD
	PF3D7_1237100	PFL1795c		Up dry	Up low PD
	PF3D7_1238500	PFL1865w		Up dry	Up low PD
	PF3D7_1239600	PFL1920c		Up dry	Up low PD
	PF3D7_1239700	PFL1925w		Up dry	Up low PD
	PF3D7_1301500	MAL13P1.59		Up dry	Up low PD
	PF3D7_1304500	PF13_0021		Up dry	Up low PD
	PF3D7_1305900	PF13_0031		Up dry	Up low PD
	PF3D7_1307600	PF13_0040		Up dry	Up low PD
	PF3D7_1312700	PF13_0071		Up dry	Up low PD
	PF3D7_1312900	MAL13P1.63		Up dry	Up low PD										x
	PF3D7_1317400	PF13_0099		Up dry	Up low PD
	PF3D7_1318700	MAL13P1.102		Up dry	Up low PD
	PF3D7_1321000	PF13_0123		Up dry	Up low PD
	PF3D7_1322200	MAL13P1.124		Up dry	Up low PD
	PF3D7_1325800	PF13_0146		Up dry	Up low PD
	PF3D7_1327300	PF13_0161		Up dry	Up low PD
	PF3D7_1333200	PF13_0182		Up dry	Up low PD
	PF3D7_1334100	PF13_0189		Up dry	Up low PD
	PF3D7_1334300	PF13_0191		Up dry	Up low PD
	PF3D7_1336200	MAL13P1.180		Up dry	Up low PD
	PF3D7_1338100	MAL13P1.190		Up dry	Up low PD
	PF3D7_1340500	PF13_0221		Up dry	Up low PD
	PF3D7_1341900	PF13_0227		Up dry	Up low PD
	PF3D7_1343300	PF13_0237		Up dry	Up low PD
	PF3D7_1344300	MAL13P1.405		Up dry	Up low PD
	PF3D7_1345700	PF13_0242		Up dry	Up low PD
	PF3D7_1350700	MAL13P1.255		Up dry	Up low PD
	PF3D7_1352500	PF13_0272		Up dry	Up low PD
	PF3D7_1353700	PF13_0281		Up dry	Up low PD
	PF3D7_1357900	MAL13P1.284		Up dry	Up low PD
	PF3D7_1359200	MAL13P1.290		Up dry	Up low PD
	PF3D7_1359600	MAL13P1.295		Up dry	Up low PD
	PF3D7_1365500	PF13_0345		Up dry	Up low PD
	PF3D7_1369600	PF13_0361		Up dry	Up low PD
	PF3D7_1401200	PF14_0014		Up dry	Up low PD
	PF3D7_1401500	PF14_0017		Up dry	Up low PD
	PF3D7_1401800	PF14_0020		Up dry	Up low PD
	PF3D7_1412500	PF14_0124		Up dry	Up low PD
	PF3D7_1415400	PF14_0152		Up dry	Up low PD										x
	PF3D7_1415600	PF14_0154		Up dry	Up low PD
	PF3D7_1420600	PF14_0200		Up dry	Up low PD
	PF3D7_1423600	PF14_0227		Up dry	Up low PD
	PF3D7_1427300	PF14_0252		Up dry	Up low PD
	PF3D7_1428700	PF14_0266		Up dry	Up low PD
	PF3D7_1429100	PF14_0270		Up dry	Up low PD
	PF3D7_1429400	PF14_0273		Up dry	Up low PD										x
	PF3D7_1432300	PF14_0304		Up dry	Up low PD
	PF3D7_1432800	PF14_0310		Up dry	Up low PD
	PF3D7_1434800	PF14_0329		Up dry	Up low PD
	PF3D7_1435700	PF14_0338		Up dry	Up low PD
	PF3D7_1436400	PF14_0345a		Up dry	Up low PD
	PF3D7_1438400	PF14_0363		Up dry	Up low PD
	PF3D7_1439800	PF14_0377		Up dry	Up low PD
	PF3D7_1440200	PF14_0382		Up dry	Up low PD
	PF3D7_1440500	PF14_0384		Up dry	Up low PD
	PF3D7_1440700	PF14_0386		Up dry	Up low PD
	PF3D7_1442000	PF14_0399		Up dry	Up low PD
	PF3D7_1442400	PF14_0402		Up dry	Up low PD
	PF3D7_1443100	PF14_0409		Up dry	Up low PD
	PF3D7_1443400	PF14_0412		Up dry	Up low PD
	PF3D7_1447400	PF14_0790		Up dry	Up low PD
	PF3D7_1448400	PF14_0462		Up dry	Up low PD
	PF3D7_1452700	PF14_0502		Up dry	Up low PD
	PF3D7_1469800	PF14_0666		Up dry	Up low PD
	PF3D7_1470700	PF14_0674		Up dry	Up low PD
	PF3D7_1472800	PF14_0696		Up dry	Up low PD
	PF3D7_1474400	PF14_0712		Up dry	Up low PD
	PF3D7_1476700	PF14_0737		Up dry	Up low PD
	PF3D7_1477000	PF14_0740		Up dry	Up low PD
	PF3D7_1477500	PF14_0746		Up dry	Up low PD
	PF3D7_0603400	PFF0165c		Up dry		Up high PD					Up acute x chronic
	PF3D7_0202400	PFB0115w		Up dry		Up high PD
	PF3D7_0522000	PFE1100w		Up dry		Up high PD
	PF3D7_0719000	MAL7P1.98		Up dry		Up high PD
	PF3D7_0911400	PFI0555c		Up dry		Up high PD
	PF3D7_0923400	PFI1150w		Up dry		Up high PD
	PF3D7_1209700	PFL0485w		Up dry		Up high PD
	PF3D7_1326900	MAL13P1.370		Up dry		Up high PD
	PF3D7_1351000	MAL13P1.256		Up dry		Up high PD
	PF3D7_1354900	PF13_0290		Up dry		Up high PD
	PF3D7_1473200	PF14_0700		Up dry		Up high PD
	PF3D7_1229600	PFL1430c		Up dry		Up low PD	Down severe
	PF3D7_0615200	PFF0735w		Up dry		Up low PD		Up low transm
	PF3D7_1131500	PF11_0325		Up dry		Up low PD		Up low transm
	PF3D7_1250100	PFL2405c		Up dry		Up low PD		Up low transm
	PF3D7_1421800	PF14_0210		Up dry		Up low PD		Up low transm
	PF3D7_0503200	PFE0155w		Up dry		Up low PD			Down severe
	PF3D7_1003600	PF10_0039		Up dry		Up low PD			Down severe
	PF3D7_1312800	PF13_0072		Up dry		Up low PD			Down severe
	PF3D7_1361800	MAL13P1.308		Up dry		Up low PD			Up severe
	PF3D7_1104300	PF11_0054		Up dry		Up low PD				Down severe
	PF3D7_1435300	PF14_0334		Up dry		Up low PD					Up acute x chronic
	PF02_0036	PFB0177c		Up dry		Up low PD
	PF3D7_0320000	PFC0886w		Up dry		Up low PD
	PF3D7_0320200	PFC0895w		Up dry		Up low PD
	PF3D7_0411300	PFD0560w		Up dry		Up low PD
	PF3D7_0515400	PFE0770w		Up dry		Up low PD
	PF3D7_0515600	PFE0780w		Up dry		Up low PD
	PF3D7_0609300	PFF0460w		Up dry		Up low PD
	PF3D7_0612200	PFF0595c		Up dry		Up low PD
	PF3D7_0612500	PFF0605c		Up dry		Up low PD
	PF3D7_0717600	MAL7P1.87		Up dry		Up low PD
	PF3D7_0723300	MAL7P1.125		Up dry		Up low PD
	PF3D7_0724900	PF07_0104		Up dry		Up low PD
	PF3D7_0810300	MAL8P1.109		Up dry		Up low PD
	PF3D7_0810700	MAL8P1.107		Up dry		Up low PD
	PF3D7_0811900	MAL8P1.101		Up dry		Up low PD
	PF3D7_0821000	MAL8P1.53		Up dry		Up low PD
	PF3D7_0827400	PF08_0015		Up dry		Up low PD
	PF3D7_0904200	PFI0205w		Up dry		Up low PD
	PF3D7_0922300	PFI1095w		Up dry		Up low PD
	PF3D7_0923800	PFI1170c		Up dry		Up low PD
	PF3D7_0925100	PFI1230c		Up dry		Up low PD
	PF3D7_0933200	PFI1610c		Up dry		Up low PD
	PF3D7_1008700	PF10_0084		Up dry		Up low PD
	PF3D7_1014900	PF10_0146		Up dry		Up low PD
	PF3D7_1020200	PF10_0195		Up dry		Up low PD
	PF3D7_1103500	PF11_0045		Up dry		Up low PD
	PF3D7_1109100	PF11_0540a		Up dry		Up low PD
	PF3D7_1115100	PF11_0535		Up dry		Up low PD
	PF3D7_1136100	PF11_0372		Up dry		Up low PD
	PF3D7_1141100	PF11_0422		Up dry		Up low PD
	PF3D7_1146100	PF11_0472		Up dry		Up low PD
	PF3D7_1147300	PF11_0482		Up dry		Up low PD
	PF3D7_1213400	PFL0650c		Up dry		Up low PD
	PF3D7_1214900	PFL0720w		Up dry		Up low PD
	PF3D7_1227600	PFL1335w		Up dry		Up low PD
	PF3D7_1230100	PFL1450c		Up dry		Up low PD
	PF3D7_1248400	PFL2320w		Up dry		Up low PD
	PF3D7_1250400	PFL2420w		Up dry		Up low PD
	PF3D7_1310700	PF13_0058		Up dry		Up low PD									x
	PF3D7_1316000	MAL13P1.84		Up dry		Up low PD
	PF3D7_1327100	MAL13P1.154		Up dry		Up low PD
	PF3D7_1338600	MAL13P1.193		Up dry		Up low PD
	PF3D7_1347600	MAL13P1.237a		Up dry		Up low PD
	PF3D7_1356100	PF13_0299		Up dry		Up low PD
	PF3D7_1417800	PF14_0177		Up dry		Up low PD
	PF3D7_1435200	PF14_0333		Up dry		Up low PD
	PF3D7_1435600	PF14_0337		Up dry		Up low PD
	PF3D7_1453500	PF14_0508		Up dry		Up low PD
	PF3D7_1469900	PF14_0667		Up dry		Up low PD
	PF3D7_1471700	PF14_0684		Up dry		Up low PD
	PF3D7_1471800	PF14_0685		Up dry		Up low PD
	PF3D7_0823800	PF08_0032		Up dry			Down severe	Up high transm			Up acute x chronic
	PF3D7_1306400	PF13_0033		Up dry			Down severe		Up severe
	PF3D7_1309100	PF13_0049		Up dry			Down severe			Up severe	Up acute x chronic				x
	PF3D7_0905300	PFI0260c		Up dry			Down severe			Up severe
	PF3D7_0511000	PFE0545c		Up dry			Down severe				Up acute x chronic
	PF3D7_0519500	PFE0980c		Up dry			Down severe				Up acute x chronic
	PF3D7_0708500	PF07_0030		Up dry			Down severe				Up acute x chronic
	PF3D7_1244100	PFL2120w		Up dry			Down severe				Up acute x chronic
	PF3D7_0201800	PFB0090c		Up dry			Down severe
	PF3D7_0416100	PFD0780w		Up dry			Down severe
	PF3D7_0513600	PFE0675c		Up dry			Down severe
	PF3D7_0703200	PF07_0012		Up dry			Down severe
	PF3D7_0931400	PFI1525w		Up dry			Down severe
	PF3D7_0936800	PFI1780w		Up dry			Down severe
	PF3D7_1019100	PF10_0184		Up dry			Down severe
	PF3D7_1021900	PF10_0213		Up dry			Down severe
	PF3D7_1025500	PF10_0250		Up dry			Down severe
	PF3D7_1028000	PF10_0274		Up dry			Down severe
	PF3D7_1115200	PF11_0160		Up dry			Down severe
	PF3D7_1208600	PFL0430w		Up dry			Down severe
	PF3D7_1233100	PFL1595w		Up dry			Down severe
	PF3D7_1412700	PF14_0126		Up dry			Down severe
	PF3D7_0625400	PFF1230c		Up dry			Up severe	Up high transm
	PF3D7_1145500	PF11_0466		Up dry			Up severe	Up high transm
	PF3D7_0305000	PFC0225c		Up dry			Up severe
	PF3D7_1013000	PF10_0127		Up dry			Up severe
	PF3D7_1105300	PF11_0064		Up dry			Up severe
	PF3D7_1126100	PF11_0271		Up dry			Up severe
	PF3D7_1302900	PF13_0015		Up dry			Up severe
	PF3D7_1362300	PF13_0331		Up dry			Up severe
	PF3D7_1129100	PF11_0302		Up dry				Up high transm	Down severe		Up acute x chronic
	PF3D7_0505600	PFE0275w		Up dry				Up high transm		Up severe
	PF3D7_0523100	PFE1155c		Up dry				Up high transm			Up acute x chronic
	PF3D7_0629400	PFF1425w		Up dry				Up high transm			Up acute x chronic				x
	PF3D7_0910400	PFI0505c		Up dry				Up high transm			Up acute x chronic
	PF3D7_1104400	PF11_0055		Up dry				Up high transm			Up acute x chronic
	PF3D7_0215100	PFB0687c		Up dry				Up high transm
	PF3D7_0219400	PFB0888w		Up dry				Up high transm
	PF3D7_0221200	PFB0953w		Up dry				Up high transm
	PF3D7_0313200	PFC0555c		Up dry				Up high transm
	PF3D7_0526600	PFE1325w		Up dry				Up high transm
	PF3D7_0705900	MAL7P1.340		Up dry				Up high transm
	PF3D7_0711300	MAL7P1.36		Up dry				Up high transm
	PF3D7_0717200	MAL7P1.84		Up dry				Up high transm
	PF3D7_0928600	PFI1405c		Up dry				Up high transm
	PF3D7_0931800	PFI1545c		Up dry				Up high transm
	PF3D7_1022000	PF10_0214		Up dry				Up high transm							x
	PF3D7_1102400	PF11_0036		Up dry				Up high transm
	PF3D7_1212400	PFL0615w		Up dry				Up high transm
	PF3D7_1232900	PFL1585c		Up dry				Up high transm
	PF3D7_1233800	PFL1630c		Up dry				Up high transm
	PF3D7_1234000	PFL1640c		Up dry				Up high transm
	PF3D7_1250900	PFL2445c		Up dry				Up high transm
	PF3D7_1306600	PF13_0034		Up dry				Up high transm
	PF3D7_1315500	MAL13P1.81		Up dry				Up high transm
	PF3D7_1356600	PF13_0303		Up dry				Up high transm
	PF3D7_1356700	MAL13P1.277		Up dry				Up high transm
	PF3D7_1443500	PF14_0413		Up dry				Up high transm							x
	PF3D7_1446700	PF14_0444		Up dry				Up high transm
	PF3D7_0309200	PFC0385c		Up dry				Up low transm
	PF3D7_0517400	PFE0870w		Up dry				Up low transm
	PF3D7_0518700	PFE0935c		Up dry				Up low transm							x
	PF3D7_0727700	PF07_0114		Up dry				Up low transm
	PF3D7_1026100	PF10_0258		Up dry				Up low transm
	PF3D7_1356000	PF13_0298		Up dry				Up low transm
	PF3D7_1459800	PF14_0571		Up dry				Up low transm
	PF3D7_1022400	PF10_0217		Up dry					Down severe		Up acute x chronic			x	x
	PF3D7_0714400	MAL7P1.69		Up dry					Down severe
	PF3D7_0809400	PF08_0101		Up dry					Down severe
	PF3D7_0813300	MAL8P1.95		Up dry					Down severe
	PF3D7_0934700	PFI1680w		Up dry					Down severe
	PF3D7_1133200	PF11_0342		Up dry					Down severe
	PF3D7_1202100	PFL0105w		Up dry					Down severe
	PF3D7_1321400	MAL13P1.117		Up dry					Down severe
	PF3D7_1468200	PF14_0650		Up dry					Down severe
	PF3D7_0406100	PFD0305c		Up dry					Up severe		Up acute x chronic
	PF3D7_1037300	PF10_0366		Up dry					Up severe		Up acute x chronic
	PF3D7_0408300	PFD0405c		Up dry					Up severe
	PF3D7_0916800	PFI0823w		Up dry					Up severe
	PF3D7_1409100	PF14_0088		Up dry					Up severe
	PF3D7_1437200	PF14_0352		Up dry					Up severe
	PF3D7_0318100	PFC0800w		Up dry						Down severe
	PF3D7_0414100	PFD0690c		Up dry						Down severe
	PF3D7_0512500	PFE0620c		Up dry						Down severe
	PF3D7_0626100	PFF1265w		Up dry						Down severe
	PF3D7_0725000	PF07_0105		Up dry						Down severe
	PF3D7_0911700	PFI0570w		Up dry						Down severe
	PF3D7_1368700	PF13_0359		Up dry						Down severe
	PF3D7_1441600	PF14_0395		Up dry						Down severe
	PF3D7_0322400	PFC1000w		Up dry						Up severe	Up acute x chronic
	PF3D7_1129400	PF11_0305		Up dry						Up severe					x
	PF3D7_1205100	PFL0255c		Up dry						Up severe					x
	PF3D7_0210000	PFB0450w		Up dry							Up acute x chronic
	PF3D7_0302100	PFC0105w		Up dry							Up acute x chronic
	PF3D7_0303700	PFC0170c		Up dry							Up acute x chronic
	PF3D7_0311200	PFC0470w		Up dry							Up acute x chronic
	PF3D7_0511800	PFE0585c		Up dry							Up acute x chronic
	PF3D7_0526700	PFE1330c		Up dry							Up acute x chronic
	PF3D7_0617000	PFF0825c		Up dry							Up acute x chronic
	PF3D7_0626000	PFF1260c		Up dry							Up acute x chronic
	PF3D7_0721600	PF07_0088		Up dry							Up acute x chronic				x
	PF3D7_0726900	PF07_0110		Up dry							Up acute x chronic
	PF3D7_1008900	PF10_0086		Up dry							Up acute x chronic
	PF3D7_1015600	PF10_0153		Up dry							Up acute x chronic
	PF3D7_1105800	PF11_0069		Up dry							Up acute x chronic
	PF3D7_1121600	PF11_0224		Up dry							Up acute x chronic
	PF3D7_1205900	PFL0295c		Up dry							Up acute x chronic
	PF3D7_1220900	PFL1005c		Up dry							Up acute x chronic
	PF3D7_1238100	PFL1845c		Up dry							Up acute x chronic
	PF3D7_1334200	PF13_0190		Up dry							Up acute x chronic
	PF3D7_1336800	PF13_0204		Up dry							Up acute x chronic
	PF3D7_1353100	PF13_0275		Up dry							Up acute x chronic
	PF3D7_1402700	PF14_0028		Up dry							Up acute x chronic			x	x
	PF3D7_1452400	PF14_0499		Up dry							Up acute x chronic
	PF3D7_1464500	PF14_0613		Up dry							Up acute x chronic
	MAL6P1.234	PFF0935c		Up dry
	PF3D7_0113100	MAL1P3.07		Up dry
	PF3D7_0202600	PFB0125c		Up dry
	PF3D7_0203000	PFB0145c		Up dry
	PF3D7_0204600	PFB0205c		Up dry											x
	PF3D7_0208600	PFB0390w		Up dry
	PF3D7_0210200	PFB0460c		Up dry
	PF3D7_0211100	PFB0495w		Up dry
	PF3D7_0213100	PFB0595w		Up dry
	PF3D7_0213700	PFB0620w		Up dry
	PF3D7_0216500	PFB0755w		Up dry
	PF3D7_0216700	PFB0765w		Up dry
	PF3D7_0218200	PFB0850c		Up dry
	PF3D7_0223500	PFB1055c		Up dry
	PF3D7_0301300	PFC0065c		Up dry
	PF3D7_0302600	PFC0125w		Up dry
	PF3D7_0303100	PFC0145c		Up dry
	PF3D7_0303200	PFC0150w		Up dry
	PF3D7_0303900	PFC0176c		Up dry
	PF3D7_0307800	PFC0330w		Up dry
	PF3D7_0307900	PFC0335c		Up dry
	PF3D7_0310900	PFC0455w		Up dry
	PF3D7_0312200	PFC0515c		Up dry
	PF3D7_0313100	PFC0550w		Up dry
	PF3D7_0313400	PFC0560c		Up dry
	PF3D7_0313800	PFC0575w:exon:7		Up dry
	PF3D7_0315400	PFC0670c		Up dry
	PF3D7_0401700	PFD0075w		Up dry
	PF3D7_0403100	PFD0145c		Up dry
	PF3D7_0403500	PFD0165w		Up dry
	PF3D7_0404500	PFD0215c		Up dry
	PF3D7_0405600	PFD0275w		Up dry
	PF3D7_0406000	PFD0300w		Up dry
	PF3D7_0407800	PFD0385w		Up dry
	PF3D7_0409700	PFD0480w		Up dry
	PF3D7_0410700	PFD0530c		Up dry
	PF3D7_0410900	PFD0540c		Up dry
	PF3D7_0411000	PFD0545w		Up dry
	PF3D7_0411400	PFD0565c		Up dry
	PF3D7_0413700	PFD0670c		Up dry
	PF3D7_0414000	PFD0685c		Up dry
	PF3D7_0414300	PFD0669c		Up dry
	PF3D7_0414500	PFD0700c		Up dry											x
	PF3D7_0414700	PFD0710w		Up dry
	PF3D7_0415700	PFD0760c		Up dry
	PF3D7_0416700	PFD0807c		Up dry
	PF3D7_0418400	PFD0890w		Up dry
	PF3D7_0420200	PFD0980w		Up dry
	PF3D7_0422100	PFD1037w		Up dry
	PF3D7_0424000	PFD1140w		Up dry
	PF3D7_0504800	PFE0235c		Up dry
	PF3D7_0505200	PFE0255w		Up dry
	PF3D7_0508800	PFE0435c		Up dry
	PF3D7_0509600	PFE0475w		Up dry
	PF3D7_0511300	PFE0560c		Up dry
	PF3D7_0511900	PFE0590w		Up dry
	PF3D7_0512800	PFE0635c		Up dry
	PF3D7_0516400	PFE0820c		Up dry
	PF3D7_0518800	PFE0940c		Up dry
	PF3D7_0520800	PFE1045c		Up dry
	PF3D7_0521400	PFE1075c		Up dry
	PF3D7_0524300	PFE1210c		Up dry
	PF3D7_0526000	PFE1295c		Up dry
	PF3D7_0526200	PFE1305c		Up dry
	PF3D7_0526800	PFE1335c		Up dry
	PF3D7_0527200	PFE1355c		Up dry
	PF3D7_0527600	PFE1375c		Up dry
	PF3D7_0529400	PFE1465w		Up dry
	PF3D7_0601600	PFF0080c		Up dry
	PF3D7_0603300	PFF0160c		Up dry
	PF3D7_0604600	PFF0225w		Up dry
	PF3D7_0611800	PFF0575c		Up dry
	PF3D7_0615700	PFF0760w		Up dry											x
	PF3D7_0618900	PFF0915w		Up dry
	PF3D7_0619400	PFF0940c		Up dry
	PF3D7_0620300	PFF0990c		Up dry
	PF3D7_0621000	PFF1015w		Up dry
	PF3D7_0621400	PFF1035w		Up dry
	PF3D7_0625300	PFF1225c		Up dry
	PF3D7_0629200	PFF1415c		Up dry
	PF3D7_0630200	PFF1465w		Up dry
	PF3D7_0630700	PFF1490w		Up dry
	PF3D7_0704400	PF07_0017		Up dry
	PF3D7_0704900	MAL7P1.20		Up dry
	PF3D7_0709100	PF07_0035		Up dry
	PF3D7_0710200	PF07_0042		Up dry
	PF3D7_0710300	MAL7P1.31		Up dry
	PF3D7_0710400	MAL7P1.32		Up dry
	PF3D7_0711400	MAL7P1.37		Up dry
	PF3D7_0713700	MAL7P1.67		Up dry
	PF3D7_0716500	MAL7P1.79		Up dry
	PF3D7_0717100	MAL7P1.83		Up dry
	PF3D7_0717300	MAL7P1.86		Up dry
	PF3D7_0717800	PF07_0074		Up dry
	PF3D7_0717900	MAL7P1.88		Up dry
	PF3D7_0718400	MAL7P1.93		Up dry
	PF3D7_0718700	PF07_0075		Up dry
	PF3D7_0719400	MAL7P1.102		Up dry
	PF3D7_0723900	MAL7P1.126		Up dry											x
	PF3D7_0727000	PF07_0111		Up dry
	PF3D7_0727100	MAL7P1.149		Up dry
	PF3D7_0727600	MAL7P1.152		Up dry
	PF3D7_0729100	PF07_0120		Up dry
	PF3D7_0806100	PF08_0116		Up dry
	PF3D7_0808000	MAL8P1.124		Up dry
	PF3D7_0808100	MAL8P1.123		Up dry
	PF3D7_0811400	MAL8P1.103		Up dry
	PF3D7_0813700	PF08_0078		Up dry
	PF3D7_0815300	PF08_0068		Up dry
	PF3D7_0819500	MAL8P1.63		Up dry
	PF3D7_0823700	MAL8P1.36		Up dry
	PF3D7_0823900	PF08_0031		Up dry
	PF3D7_0824500	PF08_0029		Up dry
	PF3D7_0825000	MAL8P1.29		Up dry
	PF3D7_0825300	MAL8P1.26		Up dry
	PF3D7_0826000	MAL8P1.24		Up dry
	PF3D7_0827100	PF08_0018		Up dry
	PF3D7_0828300	PF08_0010		Up dry
	PF3D7_0829000	MAL8P1.11		Up dry
	PF3D7_0830700	MAL8P1.3		Up dry
	PF3D7_0831000	MAL8P1.2		Up dry
	PF3D7_0901700	PFI0085c		Up dry
	PF3D7_0901800	PFI0086w		Up dry
	PF3D7_0902700	PFI0130c		Up dry
	PF3D7_0903700	PFI0180w		Up dry
	PF3D7_0904500	PFI0220w		Up dry
	PF3D7_0907800	PFI0375w		Up dry
	PF3D7_0908000	PFI0385c		Up dry
	PF3D7_0910800	PFI0525w		Up dry
	PF3D7_0913900	PFI0680c		Up dry
	PF3D7_0919700	PFI0965w		Up dry
	PF3D7_0920100	PFI0985c		Up dry
	PF3D7_0921700	PFI1065c		Up dry
	PF3D7_0924100	PFI1185c		Up dry
	PF3D7_0924200	PFI1190w		Up dry
	PF3D7_0924500	PFI1205c		Up dry
	PF3D7_0926700	PFI1310w		Up dry
	PF3D7_0930100	PFI1468c		Up dry
	PF3D7_0930800	PFI1500w		Up dry
	PF3D7_0933500	PFI1620c		Up dry
	PF3D7_0934500	PFI1670c		Up dry
	PF3D7_1001600	PF10_0020		Up dry
	PF3D7_1002700	PF10_0031		Up dry
	PF3D7_1003300	PF10_0036		Up dry
	PF3D7_1004200	PF10_0045		Up dry
	PF3D7_1005500	PF10_0057		Up dry											x
	PF3D7_1010700	PF10_0104		Up dry
	PF3D7_1011700	PF10_0114		Up dry
	PF3D7_1013600	PF10_0133		Up dry
	PF3D7_1017400	PF10_0169		Up dry
	PF3D7_1018200	PF10_0177a		Up dry
	PF3D7_1024000	PF10_0233		Up dry
	PF3D7_1025900	PF10_0254		Up dry
	PF3D7_1027900	PF10_0273		Up dry
	PF3D7_1029300	PF10_0286		Up dry
	PF3D7_1031200	PF10_0306		Up dry
	PF3D7_1031600	PF10_0310		Up dry
	PF3D7_1032300	PF10_0315		Up dry
	PF3D7_1037400	PF10_0367		Up dry
	PF3D7_1037500	PF10_0368		Up dry
	PF3D7_1106100	PF11_0072		Up dry
	PF3D7_1107200	PF11_0084		Up dry
	PF3D7_1108900	PF11_0101		Up dry
	PF3D7_1110500	PF11_0112		Up dry
	PF3D7_1112100	PF11_0127		Up dry
	PF3D7_1115700	PF11_0165		Up dry
	PF3D7_1116100	PF11_0168a		Up dry
	PF3D7_1116400	PF11_0171		Up dry
	PF3D7_1117500	PF11_0181		Up dry											x
	PF3D7_1119000	PF11_0197		Up dry
	PF3D7_1122500	PF11_0233		Up dry
	PF3D7_1123600	PF11_0247		Up dry
	PF3D7_1123800	PF11_0249		Up dry
	PF3D7_1125400	PF11_0265		Up dry
	PF3D7_1126600	PF11_0276		Up dry
	PF3D7_1126800	PF11_0279		Up dry											x
	PF3D7_1127900	PF11_0290		Up dry
	PF3D7_1129000	PF11_0301		Up dry
	PF3D7_1129200	PF11_0303		Up dry
	PF3D7_1129500	PF11_0306		Up dry
	PF3D7_1130600	PF11_0316		Up dry
	PF3D7_1131200	PF11_0322		Up dry
	PF3D7_1132300	PF11_0332		Up dry
	PF3D7_1134500	PF11_0356		Up dry
	PF3D7_1139100	PF11_0402		Up dry											x
	PF3D7_1141700	PF11_0428		Up dry
	PF3D7_1142300	PF11_0435		Up dry
	PF3D7_1147200	PF11_0481		Up dry
	PF3D7_1201100	PFL0055c		Up dry
	PF3D7_1205600	PFL0280c		Up dry
	PF3D7_1206500	PFL0325w		Up dry
	PF3D7_1206800	PFL0340w		Up dry
	PF3D7_1207000	PFL0350c		Up dry
	PF3D7_1207700	PFL0385c		Up dry
	PF3D7_1208500	PFL0425c		Up dry
	PF3D7_1208900	PFL0445w		Up dry
	PF3D7_1211700	PFL0580w		Up dry
	PF3D7_1213200	PFL0640w		Up dry
	PF3D7_1216000	PFL0770w		Up dry
	PF3D7_1216200	PFL0780w		Up dry
	PF3D7_1218900	PFL0920c		Up dry
	PF3D7_1221200	PFL1020w		Up dry
	PF3D7_1221300	PFL1025c		Up dry
	PF3D7_1225000	PFL1205c		Up dry
	PF3D7_1225100	PFL1210w		Up dry
	PF3D7_1226500	PFL1280w		Up dry
	PF3D7_1226900	PFL1300c		Up dry
	PF3D7_1227100	PFL1310c		Up dry										x	x
	PF3D7_1229900	PFL1440c		Up dry
	PF3D7_1230200	PFL1455w		Up dry
	PF3D7_1233300	PFL1605w		Up dry
	PF3D7_1234200	PFL1650w		Up dry
	PF3D7_1235400	PFL1710c		Up dry
	PF3D7_1236000	PFL1740w		Up dry
	PF3D7_1237000	PFL1790w		Up dry
	PF3D7_1241500	PFL1995c		Up dry
	PF3D7_1242100	PFL2025w		Up dry
	PF3D7_1242200	PFL2030w		Up dry
	PF3D7_1242600	PFL2050w		Up dry
	PF3D7_1247500	PFL2280w		Up dry
	PF3D7_1247800	PFL2290w		Up dry
	PF3D7_1250300	PFL2415w		Up dry
	PF3D7_1251700	PFL2485c		Up dry
	PF3D7_1303300	PF13_0017		Up dry
	PF3D7_1303800	MAL13P1.19		Up dry
	PF3D7_1304600	MAL13P1.25		Up dry
	PF3D7_1308900	PF13_0048		Up dry											x
	PF3D7_1310900	PF13_0059		Up dry
	PF3D7_1311700	MAL13P1.55		Up dry
	PF3D7_1313400	PF13_0077		Up dry											x
	PF3D7_1313900	MAL13P1.71		Up dry
	PF3D7_1314700	MAL13P1.75		Up dry
	PF3D7_1315200	MAL13P1.78		Up dry
	PF3D7_1315600	MAL13P1.82		Up dry
	PF3D7_1318400	MAL13P1.96		Up dry
	PF3D7_1322300	PF13_0126		Up dry
	PF3D7_1323500	PF13_0133		Up dry
	PF3D7_1323600	PF13_0134		Up dry
	PF3D7_1327600	PF13_0159		Up dry
	PF3D7_1328500	PF13_0153		Up dry
	PF3D7_1330300	MAL13P1.162		Up dry
	PF3D7_1332400	MAL13P1.170		Up dry
	PF3D7_1334500	PF13_0192		Up dry
	PF3D7_1335700	PF13_0199		Up dry
	PF3D7_1335800	PF13_0200		Up dry
	PF3D7_1338000	MAL13P1.189		Up dry
	PF3D7_1339300	PF13_0215		Up dry
	PF3D7_1339900	PF13_0218		Up dry
	PF3D7_1340600	PF13_0222		Up dry
	PF3D7_1340900	MAL13P1.206		Up dry
	PF3D7_1343200	PF13_0236		Up dry
	PF3D7_1345400	MAL13P1.226		Up dry
	PF3D7_1347400	MAL13P1.236		Up dry
	PF3D7_1348400	PF13_0254		Up dry
	PF3D7_1351700	MAL13P1.260		Up dry
	PF3D7_1352000	MAL13P1.262		Up dry
	PF3D7_1352100	PF13_0271		Up dry
	PF3D7_1352800	PF13_0274		Up dry
	PF3D7_1353300	PF13_0277		Up dry
	PF3D7_1354800	PF13_0289		Up dry
	PF3D7_1355100	PF13_0291		Up dry
	PF3D7_1356200	PF13_0300		Up dry
	PF3D7_1356800	MAL13P1.278		Up dry
	PF3D7_1357400	PF13_0307		Up dry
	PF3D7_1362900	MAL13P1.316		Up dry
	PF3D7_1365200	MAL13P1.580		Up dry
	PF3D7_1365400	PF13_0344		Up dry
	PF3D7_1368300	MAL13P1.345		Up dry
	PF3D7_1368500	PF13_0357		Up dry
	PF3D7_1368600	PF13_0358		Up dry
	PF3D7_1371900	MAL13P1.465		Up dry
	PF3D7_1401300	PF14_0015		Up dry
	PF3D7_1402400	PF14_0026		Up dry											x
	PF3D7_1402900	PF14_0029a		Up dry
	PF3D7_1403100	PF14_0031a		Up dry
	PF3D7_1403800	PF14_0035		Up dry
	PF3D7_1404000	PF14_0037		Up dry
	PF3D7_1404100	PF14_0038		Up dry
	PF3D7_1405100	PF14_0048		Up dry
	PF3D7_1405400	PF14_0051		Up dry
	PF3D7_1407200	PF14_0069		Up dry
	PF3D7_1409800	PF14_0096		Up dry											x
	PF3D7_1414900	PF14_0147		Up dry
	PF3D7_1416800	PF14_0166		Up dry
	PF3D7_1416900	PF14_0167		Up dry
	PF3D7_1419200	PF14_0186		Up dry
	PF3D7_1419800	PF14_0192		Up dry
	PF3D7_1423500	PF14_0226		Up dry
	PF3D7_1425400	PF14_0234		Up dry											x
	PF3D7_1425700	PF14_0237		Up dry
	PF3D7_1426200	PF14_0242		Up dry
	PF3D7_1427000	PF14_0249		Up dry
	PF3D7_1427400	PF14_0253		Up dry
	PF3D7_1427900	PF14_0257		Up dry
	PF3D7_1429900	PF14_0278		Up dry
	PF3D7_1430000	PF14_0279		Up dry
	PF3D7_1433300	PF14_0314		Up dry
	PF3D7_1433700	PF14_0318		Up dry
	PF3D7_1434000	PF14_0321		Up dry
	PF3D7_1436000	PF14_0341		Up dry
	PF3D7_1440800	PF14_0387		Up dry
	PF3D7_1441500	PF14_0394		Up dry
	PF3D7_1442100	PF14_0783		Up dry
	PF3D7_1442500	PF14_0403		Up dry
	PF3D7_1443200	PF14_0410		Up dry
	PF3D7_1443900	PF14_0417		Up dry
	PF3D7_1444100	PF14_0419		Up dry
	PF3D7_1444300	PF14_0421		Up dry
	PF3D7_1447700	PF14_0453		Up dry
	PF3D7_1448500	PF14_0463		Up dry
	PF3D7_1454600	PF14_0519		Up dry
	PF3D7_1455100	PF14_0524		Up dry
	PF3D7_1456300	PF14_0536		Up dry
	PF3D7_1458400	PF14_0557		Up dry
	PF3D7_1469400	PF14_0662		Up dry
	PF3D7_1470100	PF14_0668		Up dry
	PF3D7_1470600	PF14_0673		Up dry
	PF3D7_1471200	PF14_0679		Up dry
	PF3D7_1475000	PF14_0718		Up dry
	PF3D7_1475100	PF14_0719		Up dry
	PF3D7_1475200	PF14_0720		Up dry											x
	PF3D7_1478600	PF14_0758		Up dry
	PF3D7_0218700	PFB0875c			Up high PD	Up high PD	Down severe	Up low transm						x
	PF3D7_0404300	PFD0207c			Up high PD	Up high PD	Down severe			Up severe
	PF3D7_0521000	PFE1055c			Up high PD	Up high PD	Down severe			Up severe
	PF3D7_1133700	PF11_0347			Up high PD	Up high PD	Down severe			Up severe
	PF3D7_1246600	PFL2235w			Up high PD	Up high PD	Down severe			Up severe
	PF3D7_1365000	PF13_0342			Up high PD	Up high PD	Down severe			Up severe
	PF3D7_0420000	PFD0970c			Up high PD	Up high PD	Down severe				Up acute x chronic
	PF3D7_1225600	PFL1235c			Up high PD	Up high PD	Down severe				Up acute x chronic
	PF3D7_1447200	PF14_0450			Up high PD	Up high PD	Down severe				Up acute x chronic
	PF3D7_0509800	PFE0485w			Up high PD	Up high PD	Down severe
	PF3D7_1439100	PF14_0370			Up high PD	Up high PD	Down severe
	PF3D7_1102600	PF11_0038			Up high PD	Up high PD	Up severe
	PF3D7_1140800	PF11_0419			Up high PD	Up high PD	Up severe
	PF3D7_1439300	PF14_0372			Up high PD	Up high PD		Up high transm			Up acute x chronic
	PF3D7_0314500	PFC0600w			Up high PD	Up high PD		Up high transm
	PF3D7_0702900	MAL7P1.10			Up high PD	Up high PD		Up high transm
	PF3D7_1220500	PFL0985c			Up high PD	Up high PD		Up high transm
	PF3D7_0418700	PFD0905w			Up high PD	Up high PD		Up low transm
	PF3D7_1005100	PF10_0054			Up high PD	Up high PD		Up low transm
	PF3D7_1405900	PF14_0056			Up high PD	Up high PD		Up low transm							x
	PF3D7_1123300	PF11_0244			Up high PD	Up high PD			Down severe		Up acute x chronic
	PF3D7_1406200	PF14_0059			Up high PD	Up high PD			Down severe		Up acute x chronic
	PF3D7_0306100	PFC0265c			Up high PD	Up high PD			Down severe
	PF3D7_0409100	PFD0450c			Up high PD	Up high PD			Down severe					x	x
	PF3D7_0820300	PF08_0047			Up high PD	Up high PD			Down severe
	PF3D7_1032700	PF10_0319			Up high PD	Up high PD			Down severe
	PF3D7_1410900	PF14_0107			Up high PD	Up high PD				Up severe	Up acute x chronic
	PF3D7_0204300	PFB0195c			Up high PD	Up high PD				Up severe
	PF3D7_0530700	PFE1535w			Up high PD	Up high PD				Up severe
	PF3D7_0610200	PFF0505c			Up high PD	Up high PD				Up severe					x
	PF3D7_0620500	PFF1000w			Up high PD	Up high PD				Up severe					x
	PF3D7_0705000	PF07_0020			Up high PD	Up high PD				Up severe					x
	PF3D7_1238300	PFL1855w			Up high PD	Up high PD				Up severe					x
	PF3D7_1251500	PFL2475w			Up high PD	Up high PD				Up severe
	PF3D7_0210900	PFB0490c			Up high PD	Up high PD					Up acute x chronic
	PF3D7_0214400	PFB0655c			Up high PD	Up high PD					Up acute x chronic
	PF3D7_0516700	PFE0835w			Up high PD	Up high PD					Up acute x chronic
	PF3D7_0604500	PFF0220w			Up high PD	Up high PD					Up acute x chronic
	PF3D7_0628200	PFF1370w			Up high PD	Up high PD					Up acute x chronic
	PF3D7_0716100	PF07_0067			Up high PD	Up high PD					Up acute x chronic
	PF3D7_1021500	PF10_0209			Up high PD	Up high PD					Up acute x chronic
	PF3D7_1036900	PF10_0361			Up high PD	Up high PD					Up acute x chronic
	PF3D7_1132600	PF11_0336			Up high PD	Up high PD					Up acute x chronic			x
	PF3D7_1136600	PF11_0378			Up high PD	Up high PD					Up acute x chronic
	PF3D7_1224400	PFL1175w			Up high PD	Up high PD					Up acute x chronic
	PF3D7_1308200	PF13_0044			Up high PD	Up high PD					Up acute x chronic
	PF3D7_1422400	PF14_0214			Up high PD	Up high PD					Up acute x chronic
	PF3D7_0112100	PFA0585w			Up high PD	Up high PD
	PF3D7_0220700	PFB0932w			Up high PD	Up high PD
	PF3D7_0303300	PFC0155c			Up high PD	Up high PD
	PF3D7_0305200	PFC0235w			Up high PD	Up high PD
	PF3D7_0323700	PFC1060c			Up high PD	Up high PD								x
	PF3D7_0602600	PFF0125c			Up high PD	Up high PD
	PF3D7_0616900	PFF0820w			Up high PD	Up high PD
	PF3D7_0714600	PF07_0058			Up high PD	Up high PD
	PF3D7_0721300	MAL7P1.113			Up high PD	Up high PD									x
	PF3D7_0723000	PF07_0095			Up high PD	Up high PD
	PF3D7_0723400	PF07_0097			Up high PD	Up high PD
	PF3D7_0803100	PF08_0127			Up high PD	Up high PD
	PF3D7_0818700	MAL8P1.65			Up high PD	Up high PD
	PF3D7_0824800	PF08_0028			Up high PD	Up high PD
	PF3D7_0827000	MAL8P1.19			Up high PD	Up high PD
	PF3D7_0914600	PFI0715w			Up high PD	Up high PD
	PF3D7_0921900	PFI1075w			Up high PD	Up high PD
	PF3D7_1001300	PF10_0017			Up high PD	Up high PD
	PF3D7_1022600	PF10_0219			Up high PD	Up high PD
	PF3D7_1028300	PF10_0277			Up high PD	Up high PD
	PF3D7_1032100	PF10_0314			Up high PD	Up high PD
	PF3D7_1103700	PF11_0048			Up high PD	Up high PD
	PF3D7_1110900	PF11_0115			Up high PD	Up high PD
	PF3D7_1122200	PF11_0230			Up high PD	Up high PD
	PF3D7_1138800	PF11_0400			Up high PD	Up high PD
	PF3D7_1220600	PFL0990w			Up high PD	Up high PD
	PF3D7_1225700	PFL1240c			Up high PD	Up high PD
	PF3D7_1241100	PFL1975c			Up high PD	Up high PD
	PF3D7_1302700	MAL13P1.14			Up high PD	Up high PD									x
	PF3D7_1316100	PF13_0089			Up high PD	Up high PD
	PF3D7_1321300	MAL13P1.116			Up high PD	Up high PD
	PF3D7_1324200	MAL13P1.132			Up high PD	Up high PD
	PF3D7_1327700	PF13_0158			Up high PD	Up high PD
	PF3D7_1329600	PF13_0163			Up high PD	Up high PD
	PF3D7_1342400	PF13_0232			Up high PD	Up high PD
	PF3D7_1346500	PF13_0245			Up high PD	Up high PD
	PF3D7_1359000	MAL13P1.293			Up high PD	Up high PD
	PF3D7_1367400	PF13_0352			Up high PD	Up high PD									x
	PF3D7_1411500	PF14_0113			Up high PD	Up high PD									x
	PF3D7_1414700	PF14_0145			Up high PD	Up high PD
	PF3D7_1436100	PF14_0342			Up high PD	Up high PD
	PF3D7_1453900	PF14_0512			Up high PD	Up high PD
	PF3D7_1458600	PF14_0559			Up high PD	Up high PD
	PF3D7_1463600	PF14_0604a			Up high PD	Up high PD
	PF3D7_0422900	PFD1080w			Up high PD	Up low PD		Up high transm
	PF3D7_0522500	PFE1125w			Up high PD	Up low PD			Up severe
	PF3D7_0102400	PFA0120c			Up high PD	Up low PD
	PF3D7_0307300	PFC0305w			Up high PD	Up low PD
	PF3D7_0408900	PFD0440w			Up high PD	Up low PD
	PF3D7_0605500	PFF0270c			Up high PD	Up low PD
	PF3D7_0622600	PFF1085a			Up high PD	Up low PD
	PF3D7_0625000	PFF1210w			Up high PD	Up low PD
	PF3D7_0715500	MAL7P1.75			Up high PD	Up low PD
	PF3D7_0726600	PF07_0108			Up high PD	Up low PD
	PF3D7_0726800	PF07_0109a			Up high PD	Up low PD
	PF3D7_0805100	MAL8P1.137			Up high PD	Up low PD
	PF3D7_0808200	PF08_0108			Up high PD	Up low PD
	PF3D7_0828800	PF08_0008			Up high PD	Up low PD
	PF3D7_0911100	PFI0540w			Up high PD	Up low PD
	PF3D7_0919300	PFI0945w			Up high PD	Up low PD
	PF3D7_1026500	PF10_0261a			Up high PD	Up low PD
	PF3D7_1116900	PF11_0175a			Up high PD	Up low PD
	PF3D7_1140400	PF11_0415			Up high PD	Up low PD
	PF3D7_1143600	PF11_0449			Up high PD	Up low PD
	PF3D7_1144300	PF11_0455a			Up high PD	Up low PD
	PF3D7_1205200	PFL0260c			Up high PD	Up low PD
	PF3D7_1302400	MAL13P1.12			Up high PD	Up low PD
	PF3D7_1318600	MAL13P1.100			Up high PD	Up low PD
	PF3D7_1322500	MAL13P1.126			Up high PD	Up low PD
	PF3D7_1324600	PF13_0139			Up high PD	Up low PD
	PF3D7_1343500	MAL13P1.217			Up high PD	Up low PD
	PF3D7_1349000	MAL13P1.247			Up high PD	Up low PD
	PF3D7_1361700	PF13_0327			Up high PD	Up low PD
	PF3D7_1434900	PF14_0330			Up high PD	Up low PD
	PF3D7_1447600	PF14_0452a			Up high PD	Up low PD
	PF3D7_1454800	PF14_0521			Up high PD	Up low PD
	PF3D7_1466100	PF14_0630			Up high PD	Up low PD
	PF3D7_1472600	PF14_0694			Up high PD	Up low PD
	PF3D7_1030100	PF10_0294			Up high PD		Down severe	Up low transm						x	x
	PF3D7_1011800	PF10_0115			Up high PD		Down severe		Down severe		Up acute x chronic				x
	PF3D7_0935900	PFI1735c			Up high PD		Down severe		Down severe
	PF3D7_1350100	PF13_0262			Up high PD		Down severe		Up severe		Up acute x chronic
	PF3D7_0915100	PFI0740c			Up high PD		Down severe		Up severe
	PF3D7_0618200	PFF0880c			Up high PD		Down severe			Up severe	Up acute x chronic
	PF3D7_0716000	PF07_0066			Up high PD		Down severe			Up severe	Up acute x chronic				x
	PF3D7_0319600	PFC0870w			Up high PD		Down severe			Up severe
	PF3D7_1214600	PFL0705c			Up high PD		Down severe			Up severe
	PF3D7_1228900	PFL1400c			Up high PD		Down severe			Up severe
	PF3D7_1423200	PF14_0223			Up high PD		Down severe			Up severe
	PF3D7_1427200	PF14_0251			Up high PD		Down severe			Up severe
	PF3D7_0405400	PFD0265w			Up high PD		Down severe				Up acute x chronic			x	x
	PF3D7_0501300	PFE0065w			Up high PD		Down severe				Up acute x chronic
	PF3D7_0527500	PFE1370w			Up high PD		Down severe				Up acute x chronic
	PF3D7_0528100	PFE1400c			Up high PD		Down severe				Up acute x chronic
	PF3D7_0608700	PFF0430w			Up high PD		Down severe				Up acute x chronic
	PF3D7_1124100	PF11_0252			Up high PD		Down severe				Up acute x chronic
	PF3D7_0108500	PFA0420w			Up high PD		Down severe
	PF3D7_0109700	PFA0475c			Up high PD		Down severe
	PF3D7_0202500	PFB0120w			Up high PD		Down severe
	PF3D7_0415300	PFD0740w			Up high PD		Down severe
	PF3D7_0421300	PFD1015c			Up high PD		Down severe
	PF3D7_0508700	PFE0430w			Up high PD		Down severe							x
	PF3D7_0522300	PFE1115c			Up high PD		Down severe
	PF3D7_0928500	PFI1400c			Up high PD		Down severe
	PF3D7_1100100	PF11_0007			Up high PD		Down severe
	PF3D7_1102700	PF11_0039			Up high PD		Down severe
	PF3D7_1102800	PF11_0040			Up high PD		Down severe
	PF3D7_1119200	PF11_0199			Up high PD		Down severe
	PF3D7_1200100	PFL0005w			Up high PD		Down severe
	PF3D7_1360100	PF13_0318			Up high PD		Down severe								x
	PF3D7_1401400	PF14_0016			Up high PD		Down severe
	PF3D7_1414500	PF14_0143			Up high PD		Down severe
	PF3D7_1470200	PF14_0669			Up high PD		Down severe
	PF3D7_1307700	PF13_0041			Up high PD		Up severe	Up high transm		Up severe
	PF3D7_0531000	PFE1550w			Up high PD		Up severe	Up high transm
	PF3D7_0804900	PF08_0120			Up high PD		Up severe	Up high transm
	PF3D7_1135300	PF11_0363			Up high PD		Up severe	Up high transm
	PF3D7_1230500	PFL1470c			Up high PD		Up severe	Up high transm
	PF3D7_1472300	PF14_0691			Up high PD		Up severe	Up high transm
	PF3D7_0907700	PFI0370c			Up high PD		Up severe		Down severe		Up acute x chronic
	PF3D7_0529000	PFE1445c			Up high PD		Up severe		Down severe
	PF3D7_1308300	PF13_0045			Up high PD		Up severe		Up severe		Up acute x chronic				x
	PF3D7_0625600	PFF1240w			Up high PD		Up severe			Down severe					x
	PF3D7_1103400	PF11_0044			Up high PD		Up severe			Down severe
	PF3D7_1226600	PFL1285c			Up high PD		Up severe			Down severe
	PF3D7_1037900	PF10_0415			Up high PD		Up severe				Up acute x chronic
	PF3D7_1142400	PF11_0436			Up high PD		Up severe				Up acute x chronic
	PF3D7_0205400	PFB0240w			Up high PD		Up severe								x
	PF3D7_0209700	PFB0440c			Up high PD		Up severe
	PF3D7_0304900	PFC0221c			Up high PD		Up severe
	PF3D7_0310800	PFC0450w			Up high PD		Up severe
	PF3D7_0404900	PFD0240c			Up high PD		Up severe
	PF3D7_0418300	PFD0885c			Up high PD		Up severe
	PF3D7_0423800	PFD1130w			Up high PD		Up severe
	PF3D7_0524800	PFE1235c			Up high PD		Up severe
	PF3D7_0528000	PFE1395c			Up high PD		Up severe
	PF3D7_0528800	PFE1435c			Up high PD		Up severe
	PF3D7_0621300	PFF1030w			Up high PD		Up severe								x
	PF3D7_0621500	PFF1040w			Up high PD		Up severe								x
	PF3D7_0629600	PFF1435w			Up high PD		Up severe
	PF3D7_0703100	PF07_0011			Up high PD		Up severe
	PF3D7_0915500	PFI0760w			Up high PD		Up severe
	PF3D7_0925300	PFI1240c			Up high PD		Up severe
	PF3D7_1002300	PF10_0027			Up high PD		Up severe
	PF3D7_1003900	PF10_0042			Up high PD		Up severe
	PF3D7_1023000	PF10_0223			Up high PD		Up severe
	PF3D7_1111300	PF11_0119			Up high PD		Up severe
	PF3D7_1215900	PFL0765w			Up high PD		Up severe
	PF3D7_1244200	PFL2125c			Up high PD		Up severe
	PF3D7_1353500	PF13_0279			Up high PD		Up severe
	PF3D7_1347500	MAL13P1.237			Up high PD			Up high transm	Down severe
	PF3D7_0514600	PFE0730c			Up high PD			Up high transm	Up severe
	PF3D7_0914000	PFI0685w			Up high PD			Up high transm		Up severe					x
	PF3D7_0922700	PFI1115c			Up high PD			Up high transm		Up severe				x
	PF3D7_0302900	PFC0135c			Up high PD			Up high transm			Up acute x chronic
	PF3D7_1235900	PFL1735c			Up high PD			Up high transm			Up acute x chronic			x
	PF3D7_1413900	PF14_0137			Up high PD			Up high transm			Up acute x chronic
	PF3D7_1459400	PF14_0567			Up high PD			Up high transm			Up acute x chronic
	PF3D7_0205500	PFB0245c			Up high PD			Up high transm
	PF3D7_0308200	PFC0350c			Up high PD			Up high transm
	PF3D7_0314100	PFC0582c			Up high PD			Up high transm
	PF3D7_0321900	PFC0970w			Up high PD			Up high transm
	PF3D7_0415000	PFD0725c			Up high PD			Up high transm
	PF3D7_0415500	PFD0750w			Up high PD			Up high transm						x	x
	PF3D7_0422600	PFD1065c			Up high PD			Up high transm
	PF3D7_0520300	PFE1020w			Up high PD			Up high transm						x	x
	PF3D7_0529500	PFE1470w			Up high PD			Up high transm							x
	PF3D7_0608000	PFF0395c			Up high PD			Up high transm
	PF3D7_0610700	PFF0525w			Up high PD			Up high transm
	PF3D7_0612100	PFF0590c			Up high PD			Up high transm
	PF3D7_0709300	PF07_0037			Up high PD			Up high transm
	PF3D7_0717700	PF07_0073			Up high PD			Up high transm
	PF3D7_0723600	PF07_0099			Up high PD			Up high transm
	PF3D7_0724700	MAL7P1.133			Up high PD			Up high transm
	PF3D7_0805600	MAL8P1.202			Up high PD			Up high transm
	PF3D7_0820500	MAL8P1.57			Up high PD			Up high transm
	PF3D7_0823200	MAL8P1.40			Up high PD			Up high transm							x
	PF3D7_0917700	PFI0865w			Up high PD			Up high transm
	PF3D7_0929000	PFI1425w			Up high PD			Up high transm
	PF3D7_1011100	PF10_0108			Up high PD			Up high transm
	PF3D7_1015300	PF10_0150			Up high PD			Up high transm
	PF3D7_1016400	PF10_0160			Up high PD			Up high transm
	PF3D7_1030500	PF10_0298			Up high PD			Up high transm
	PF3D7_1118100	PF11_0187			Up high PD			Up high transm
	PF3D7_1138200	PF11_0394			Up high PD			Up high transm
	PF3D7_1237800	PFL1830w			Up high PD			Up high transm
	PF3D7_1243300	PFL2080c			Up high PD			Up high transm
	PF3D7_1247200	PFL2265c			Up high PD			Up high transm
	PF3D7_1305400	MAL13P1.28			Up high PD			Up high transm
	PF3D7_1309500	PF13_0051			Up high PD			Up high transm							x
	PF3D7_1327200	MAL13P1.153			Up high PD			Up high transm
	PF3D7_1360200	MAL13P1.299			Up high PD			Up high transm
	PF3D7_1367600	MAL13P1.341			Up high PD			Up high transm
	PF3D7_1421600	PF14_0209			Up high PD			Up high transm
	PF3D7_1427800	PF14_0256			Up high PD			Up high transm
	PF3D7_1430400	PF14_0283			Up high PD			Up high transm
	PF3D7_1434100	PF14_0322			Up high PD			Up high transm
	PF3D7_1461200	PF14_0584			Up high PD			Up high transm							x
	PF3D7_0627800	PFF1350c			Up high PD			Up low transm		Down severe	Up acute x chronic
	PF3D7_1335000	PF13_0196			Up high PD			Up low transm		Down severe
	PF3D7_0110200	PFA0500w			Up high PD			Up low transm		Up severe
	PF3D7_0403200	PFD0150w			Up high PD			Up low transm		Up severe
	PF3D7_1355900	PF13_0297			Up high PD			Up low transm		Up severe
	PF3D7_0307200	PFC0300c			Up high PD			Up low transm			Up acute x chronic				x
	PF3D7_0506800	PFE0335w			Up high PD			Up low transm			Up acute x chronic
	PF3D7_0729400	PF07_0122			Up high PD			Up low transm			Up acute x chronic				x
	PF3D7_1124900	PF11_0260			Up high PD			Up low transm			Up acute x chronic
	PF3D7_1224300	PFL1170w			Up high PD			Up low transm			Up acute x chronic				x
	PF3D7_1460700	PF14_0579			Up high PD			Up low transm			Up acute x chronic
	PF3D7_1466800	PF14_0636			Up high PD			Up low transm			Up acute x chronic
	PF3D7_0414400	PFD0695w			Up high PD			Up low transm
	PF3D7_0607400	PFF0365c			Up high PD			Up low transm
	PF3D7_0610500	PFF0515c			Up high PD			Up low transm
	PF3D7_0811200	MAL8P1.105			Up high PD			Up low transm
	PF3D7_0815600	MAL8P1.83			Up high PD			Up low transm							x
	PF3D7_0902400	PFI0115c			Up high PD			Up low transm
	PF3D7_0929100	PFI1430w			Up high PD			Up low transm
	PF3D7_1009800	PF10_0095			Up high PD			Up low transm
	PF3D7_1117800	PF11_0184			Up high PD			Up low transm
	PF3D7_1123000	PF11_0241			Up high PD			Up low transm
	PF3D7_1128600	PF11_0297			Up high PD			Up low transm
	PF3D7_1227000	PFL1305c			Up high PD			Up low transm
	PF3D7_1234800	PFL1680w			Up high PD			Up low transm						x
	PF3D7_1364800	PF13_0341			Up high PD			Up low transm
	PF3D7_1407400	PF14_0071			Up high PD			Up low transm
	PF3D7_1420400	PF14_0198			Up high PD			Up low transm
	PF3D7_1429600	PF14_0275			Up high PD			Up low transm
	PF3D7_1466600	PF14_0634			Up high PD			Up low transm
	PF3D7_1467000	PF14_0638			Up high PD			Up low transm
	PF3D7_1472200	PF14_0690			Up high PD			Up low transm
	PF3D7_1474700	PF14_0715			Up high PD			Up low transm
	PF3D7_0726700	PF07_0109			Up high PD				Down severe	Down severe
	PF3D7_0915900	PFI0780w			Up high PD				Down severe	Up severe	Up acute x chronic
	PF3D7_1246300	PFL2220w			Up high PD				Down severe	Up severe	Up acute x chronic
	PF3D7_0316800	PFC0735w			Up high PD				Down severe		Up acute x chronic
	PF3D7_0823300	PF08_0034			Up high PD				Down severe		Up acute x chronic
	PF3D7_0936300	PFI1755c			Up high PD				Down severe		Up acute x chronic
	PF3D7_1407300	PF14_0070			Up high PD				Down severe		Up acute x chronic			x
	PF3D7_1409600	PF14_0094			Up high PD				Down severe		Up acute x chronic
	PF3D7_1457300	PF14_0546			Up high PD				Down severe		Up acute x chronic
	PF3D7_0104300	PFA0215w			Up high PD				Down severe
	PF3D7_0302500	PFC0120w			Up high PD				Down severe
	PF3D7_0305900	PFC0261c			Up high PD				Down severe
	PF3D7_0415400	PFD0745c			Up high PD				Down severe
	PF3D7_0419600	PFD0950w			Up high PD				Down severe
	PF3D7_0508600	PFE0425w			Up high PD				Down severe
	PF3D7_0522200	PFE1110w			Up high PD				Down severe
	PF3D7_0529800	PFE1485w			Up high PD				Down severe
	PF3D7_0710800	PF07_0045			Up high PD				Down severe
	PF3D7_0714000	PF07_0054			Up high PD				Down severe
	PF3D7_0722500	PF07_0091			Up high PD				Down severe					x	x
	PF3D7_0730800	MAL7P1.170			Up high PD				Down severe
	PF3D7_0807500	MAL8P1.128			Up high PD				Down severe
	PF3D7_0818800	PF08_0055			Up high PD				Down severe
	PF3D7_1001100	PF10_0015			Up high PD				Down severe
	PF3D7_1018700	PF10_0180			Up high PD				Down severe
	PF3D7_1200700	PFL0035c			Up high PD				Down severe				x
	PF3D7_1213800	PFL0670c			Up high PD				Down severe
	PF3D7_1241900	PFL2015w			Up high PD				Down severe
	PF3D7_1308000	MAL13P1.38			Up high PD				Down severe
	PF3D7_1317700	MAL13P1.91			Up high PD				Down severe
	PF3D7_1321900	PF13_0125			Up high PD				Down severe
	PF3D7_1346900	PF13_0249			Up high PD				Down severe
	PF3D7_1348200	MAL13P1.242			Up high PD				Down severe
	PF3D7_1358100	PF13_0310			Up high PD				Down severe
	PF3D7_1361200	MAL13P1.304			Up high PD				Down severe
	PF3D7_1433000	PF14_0784			Up high PD				Down severe
	PF3D7_1448600	PF14_0464			Up high PD				Down severe
	PF3D7_1116300	PF11_0170			Up high PD				Up severe	Up severe
	PF3D7_0918300	PFI0895c			Up high PD				Up severe		Up acute x chronic
	PF3D7_1327800	PF13_0157			Up high PD				Up severe		Up acute x chronic
	PF3D7_1453800	PF14_0511			Up high PD				Up severe		Up acute x chronic
	PF3D7_0106300	PFA0310c			Up high PD				Up severe
	PF3D7_0110700	PFA0520c			Up high PD				Up severe
	PF3D7_0622000	PFF1060w			Up high PD				Up severe
	PF3D7_0729000	MAL7P1.158			Up high PD				Up severe
	PF3D7_0805400	MAL8P1.200			Up high PD				Up severe
	PF3D7_0816100	MAL8P1.81			Up high PD				Up severe
	PF3D7_0818500	PF08_0056			Up high PD				Up severe
	PF3D7_0829400	MAL8P1.8			Up high PD				Up severe
	PF3D7_0929400	PFI1445w			Up high PD				Up severe
	PF3D7_0934600	PFI1675w			Up high PD				Up severe
	PF3D7_1009000	PF10_0087			Up high PD				Up severe
	PF3D7_1105700	PF11_0068			Up high PD				Up severe
	PF3D7_1110700	PF11_0114			Up high PD				Up severe
	PF3D7_1115500	PF11_0163			Up high PD				Up severe
	PF3D7_1248300	PFL2315c			Up high PD				Up severe
	PF3D7_1325100	PF13_0143			Up high PD				Up severe
	PF3D7_1367000	MAL13P1.337			Up high PD				Up severe
	PF3D7_1438900	PF14_0368			Up high PD				Up severe
	PF3D7_1455900	PF14_0791			Up high PD				Up severe
	PF3D7_1470400	PF14_0671			Up high PD				Up severe
	PF3D7_1472000	PF14_0688			Up high PD				Up severe					x
	PF3D7_0204700	PFB0210c			Up high PD					Down severe	Up acute x chronic
	PF3D7_0807300	PF08_0110			Up high PD					Down severe	Up acute x chronic
	PF3D7_0922200	PFI1090w			Up high PD					Down severe	Up acute x chronic
	PF3D7_0304200	PFC0190c			Up high PD					Down severe
	PF3D7_0529700	PFE1480c			Up high PD					Down severe
	PF3D7_0606900	PFF0340c			Up high PD					Down severe
	PF3D7_1108400	PF11_0096			Up high PD					Down severe
	PF3D7_1355300	PF13_0293			Up high PD					Down severe
	PF3D7_1463000	PF14_0600			Up high PD					Down severe
	PF3D7_0510400	PFE0515w			Up high PD					Up severe	Up acute x chronic
	PF3D7_0720100	PF07_0083			Up high PD					Up severe	Up acute x chronic				x
	PF3D7_1005000	PF10_0053			Up high PD					Up severe	Up acute x chronic
	PF3D7_1247100	PFL2260w			Up high PD					Up severe	Up acute x chronic
	PF3D7_1323900	PF13_0136			Up high PD					Up severe	Up acute x chronic
	PF3D7_1408200	PF14_0079			Up high PD					Up severe	Up acute x chronic
	PF3D7_1468800	PF14_0656			Up high PD					Up severe	Up acute x chronic			x	x
	PF3D7_0104500	PFA0230c			Up high PD					Up severe
	PF3D7_0206000	PFB0265c			Up high PD					Up severe
	PF3D7_0303000	PFC0140c			Up high PD					Up severe
	PF3D7_0311100	PFC0465c			Up high PD					Up severe
	PF3D7_0319500	PFC0865w			Up high PD					Up severe					x
	PF3D7_0320100	PFC0890w			Up high PD					Up severe
	PF3D7_0322100	PFC0980c			Up high PD					Up severe
	PF3D7_0323500	PFC1050w			Up high PD					Up severe					x
	PF3D7_0522800	PFE1140c			Up high PD					Up severe				x
	PF3D7_0530600	PFE1530c			Up high PD					Up severe
	PF3D7_0803000	PF08_0128			Up high PD					Up severe
	PF3D7_0804600	PF08_0123			Up high PD					Up severe					x
	PF3D7_0804800	PF08_0121			Up high PD					Up severe				x
	PF3D7_0821200	PF08_0043			Up high PD					Up severe
	PF3D7_0907300	PFI0350c			Up high PD					Up severe
	PF3D7_0930600	PFI1490c			Up high PD					Up severe
	PF3D7_0933900	PFI1640c			Up high PD					Up severe
	PF3D7_0935200	PFI1700c			Up high PD					Up severe
	PF3D7_1010900	PF10_0106			Up high PD					Up severe
	PF3D7_1023200	PF10_0225			Up high PD					Up severe
	PF3D7_1030600	PF10_0299			Up high PD					Up severe
	PF3D7_1034000	PF10_0331			Up high PD					Up severe
	PF3D7_1135700	PF11_0368a			Up high PD					Up severe
	PF3D7_1202300	PFL0115w			Up high PD					Up severe
	PF3D7_1203100	PFL0155c			Up high PD					Up severe
	PF3D7_1203200	PFL0160w			Up high PD					Up severe
	PF3D7_1207600	PFL0380c			Up high PD					Up severe
	PF3D7_1209000	PFL0450c			Up high PD					Up severe					x
	PF3D7_1244700	PFL2145w			Up high PD					Up severe
	PF3D7_1249100	PFL2355w			Up high PD					Up severe					x
	PF3D7_1249300	PFL2365w			Up high PD					Up severe
	PF3D7_1250000	PFL2400w			Up high PD					Up severe
	PF3D7_1328900	PF13_0151			Up high PD					Up severe
	PF3D7_1333800	PF13_0186			Up high PD					Up severe
	PF3D7_1349400	PF13_0259			Up high PD					Up severe
	PF3D7_1405500	PF14_0052			Up high PD					Up severe
	PF3D7_1406000	PF14_0057			Up high PD					Up severe				x	x
	PF3D7_1417300	PF14_0171			Up high PD					Up severe
	PF3D7_1441900	PF14_0398			Up high PD					Up severe
	PF3D7_1443300	PF14_0411			Up high PD					Up severe				x
	PF3D7_1464000	PF14_0608			Up high PD					Up severe
	PF3D7_1467500	PF14_0643			Up high PD					Up severe
	PF3D7_0109800	PFA0480w			Up high PD						Up acute x chronic
	PF3D7_0110400	PFA0505c			Up high PD						Up acute x chronic
	PF3D7_0110600	PFA0515w			Up high PD						Up acute x chronic
	PF3D7_0204500	PFB0200c			Up high PD						Up acute x chronic
	PF3D7_0209800	PFB0445c			Up high PD						Up acute x chronic			x	x
	PF3D7_0212400	PFB0555c			Up high PD						Up acute x chronic
	PF3D7_0214100	PFB0640c			Up high PD						Up acute x chronic
	PF3D7_0216600	PFB0760w			Up high PD						Up acute x chronic
	PF3D7_0218500	PFB0865w			Up high PD						Up acute x chronic			x
	PF3D7_0308900	PFC0375c			Up high PD						Up acute x chronic			x
	PF3D7_0309600	PFC0400w			Up high PD						Up acute x chronic
	PF3D7_0310200	PFC0425w			Up high PD						Up acute x chronic
	PF3D7_0312800	PFC0535w			Up high PD						Up acute x chronic				x
	PF3D7_0315100	PFC0635c			Up high PD						Up acute x chronic				x
	PF3D7_0317300	PFC0760c			Up high PD						Up acute x chronic
	PF3D7_0319700	PFC0875w			Up high PD						Up acute x chronic
	PF3D7_0320300	PFC0900w			Up high PD						Up acute x chronic
	PF3D7_0322000	PFC0975c			Up high PD						Up acute x chronic
	PF3D7_0322900	PFC1020c			Up high PD						Up acute x chronic
	PF3D7_0403700	PFD0180c			Up high PD						Up acute x chronic			x	x
	PF3D7_0405100	PFD0250c			Up high PD						Up acute x chronic
	PF3D7_0409200	PFD0455w			Up high PD						Up acute x chronic
	PF3D7_0410400	PFD0515w			Up high PD						Up acute x chronic				x
	PF3D7_0413600	PFD0665c			Up high PD						Up acute x chronic
	PF3D7_0418200	PFD0880w			Up high PD						Up acute x chronic
	PF3D7_0419400	PFD0940w			Up high PD						Up acute x chronic
	PF3D7_0422200	PFD1045c			Up high PD						Up acute x chronic
	PF3D7_0422700	PFD1070w			Up high PD						Up acute x chronic			x	x
	PF3D7_0423600	PFD1115c			Up high PD						Up acute x chronic
	PF3D7_0502000	PFE0100w			Up high PD						Up acute x chronic
	PF3D7_0502400	PFE0120c			Up high PD						Up acute x chronic
	PF3D7_0517300	PFE0865c			Up high PD						Up acute x chronic			x	x
	PF3D7_0517700	PFE0885w			Up high PD						Up acute x chronic				x
	PF3D7_0523000	PFE1150w			Up high PD						Up acute x chronic
	PF3D7_0531400	PFE1570c			Up high PD						Up acute x chronic
	PF3D7_0606000	PFF0295c			Up high PD						Up acute x chronic
	PF3D7_0606100	PFF0300w			Up high PD						Up acute x chronic				x
	PF3D7_0606500	PFF0320c			Up high PD						Up acute x chronic				x
	PF3D7_0606700	PFF0330w			Up high PD						Up acute x chronic
	PF3D7_0609000	PFF0445w			Up high PD						Up acute x chronic
	PF3D7_0610100	PFF0500c			Up high PD						Up acute x chronic			x
	PF3D7_0611400	PFF0560c			Up high PD						Up acute x chronic
	PF3D7_0612900	PFF0625w			Up high PD						Up acute x chronic
	PF3D7_0615600	PFF0755c			Up high PD						Up acute x chronic
	PF3D7_0621800	PFF1050w			Up high PD						Up acute x chronic
	PF3D7_0621900	PFF1055c			Up high PD						Up acute x chronic
	PF3D7_0622200	PFF1070c			Up high PD						Up acute x chronic
	PF3D7_0622800	PFF1095w			Up high PD						Up acute x chronic
	PF3D7_0623100	PFF1110c			Up high PD						Up acute x chronic
	PF3D7_0623600	PFF1135w			Up high PD						Up acute x chronic				x
	PF3D7_0623800	PFF1145c			Up high PD						Up acute x chronic
	PF3D7_0627700	PFF1345w			Up high PD						Up acute x chronic
	PF3D7_0629700	PFF1440w			Up high PD						Up acute x chronic
	PF3D7_0630900	PFF1500c			Up high PD						Up acute x chronic				x
	PF3D7_0708800	PF07_0033			Up high PD						Up acute x chronic
	PF3D7_0719700	PF07_0080			Up high PD						Up acute x chronic				x
	PF3D7_0727900	PF07_0116			Up high PD						Up acute x chronic
	PF3D7_0728000	PF07_0117			Up high PD						Up acute x chronic				x
	PF3D7_0729500	PF07_0123			Up high PD						Up acute x chronic
	PF3D7_0804000	PF08_0124			Up high PD						Up acute x chronic
	PF3D7_0810600	PF08_0096			Up high PD						Up acute x chronic				x
	PF3D7_0813400	PF08_0081			Up high PD						Up acute x chronic
	PF3D7_0813600	PF08_0079			Up high PD						Up acute x chronic
	PF3D7_0813900	PF08_0076			Up high PD						Up acute x chronic				x
	PF3D7_0814200	PF08_0074			Up high PD						Up acute x chronic				x
	PF3D7_0815200	PF08_0069			Up high PD						Up acute x chronic
	PF3D7_0820000	PF08_0048			Up high PD						Up acute x chronic
	PF3D7_0822600	PF08_0036			Up high PD						Up acute x chronic
	PF3D7_0824900	PF08_0027			Up high PD						Up acute x chronic
	PF3D7_0903500	PFI0170w			Up high PD						Up acute x chronic
	PF3D7_0904600	PFI0225w			Up high PD						Up acute x chronic
	PF3D7_0905100	PFI0250c			Up high PD						Up acute x chronic
	PF3D7_0905900	PFI0290c			Up high PD						Up acute x chronic
	PF3D7_0913000	PFI0635c			Up high PD						Up acute x chronic
	PF3D7_0921200	PFI1040c			Up high PD						Up acute x chronic
	PF3D7_0921600	PFI1060w			Up high PD						Up acute x chronic
	PF3D7_0924700	PFI1215w			Up high PD						Up acute x chronic			x	x
	PF3D7_1003800	PF10_0041			Up high PD						Up acute x chronic			x
	PF3D7_1006200	PF10_0063			Up high PD						Up acute x chronic				x
	PF3D7_1006800	PF10_0068			Up high PD						Up acute x chronic				x
	PF3D7_1007900	PF10_0077			Up high PD						Up acute x chronic				x
	PF3D7_1008100	PF10_0079			Up high PD						Up acute x chronic
	PF3D7_1008800	PF10_0085			Up high PD						Up acute x chronic				x
	PF3D7_1011400	PF10_0111			Up high PD						Up acute x chronic
	PF3D7_1013100	PF10_0128			Up high PD						Up acute x chronic
	PF3D7_1020700	PF10_0200			Up high PD						Up acute x chronic
	PF3D7_1024800	PF10_0242			Up high PD						Up acute x chronic
	PF3D7_1033500	PF10_0326			Up high PD						Up acute x chronic
	PF3D7_1103100	PF11_0043			Up high PD						Up acute x chronic
	PF3D7_1104200	PF11_0053			Up high PD						Up acute x chronic
	PF3D7_1105400	PF11_0065			Up high PD						Up acute x chronic				x
	PF3D7_1106000	PF11_0071			Up high PD						Up acute x chronic
	PF3D7_1117700	PF11_0183			Up high PD						Up acute x chronic
	PF3D7_1118500	PF11_0191			Up high PD						Up acute x chronic
	PF3D7_1121700	PF11_0225			Up high PD						Up acute x chronic
	PF3D7_1123400	PF11_0245			Up high PD						Up acute x chronic
	PF3D7_1123900	PF11_0250			Up high PD						Up acute x chronic			x	x
	PF3D7_1126200	PF11_0272			Up high PD						Up acute x chronic				x
	PF3D7_1127000	PF11_0281			Up high PD						Up acute x chronic
	PF3D7_1128200	PF11_0293			Up high PD						Up acute x chronic
	PF3D7_1132200	PF11_0331			Up high PD						Up acute x chronic
	PF3D7_1134200	PF11_0353			Up high PD						Up acute x chronic
	PF3D7_1136400	PF11_0375			Up high PD						Up acute x chronic
	PF3D7_1142500	PF11_0437			Up high PD						Up acute x chronic
	PF3D7_1142700	PF11_0439			Up high PD						Up acute x chronic
	PF3D7_1143400	PF11_0447			Up high PD						Up acute x chronic				x
	PF3D7_1144000	PF11_0454			Up high PD						Up acute x chronic
	PF3D7_1145100	PF11_0463			Up high PD						Up acute x chronic
	PF3D7_1205800	PFL0290w			Up high PD						Up acute x chronic
	PF3D7_1206200	PFL0310c			Up high PD						Up acute x chronic				x
	PF3D7_1208100	PFL0405w			Up high PD						Up acute x chronic
	PF3D7_1212500	PFL0620c			Up high PD						Up acute x chronic
	PF3D7_1219100	PFL0930w			Up high PD						Up acute x chronic
	PF3D7_1223200	PFL1115w			Up high PD						Up acute x chronic
	PF3D7_1229400	PFL1420w			Up high PD						Up acute x chronic
	PF3D7_1231800	PFL1530w			Up high PD						Up acute x chronic
	PF3D7_1235700	PFL1725w			Up high PD						Up acute x chronic
	PF3D7_1241800	PFL2010c			Up high PD						Up acute x chronic				x
	PF3D7_1243600	PFL2095w			Up high PD						Up acute x chronic				x
	PF3D7_1311600	PF13_0064			Up high PD						Up acute x chronic
	PF3D7_1320000	PF13_0116			Up high PD						Up acute x chronic
	PF3D7_1326300	PF13_0147			Up high PD						Up acute x chronic				x
	PF3D7_1338300	PF13_0214			Up high PD						Up acute x chronic
	PF3D7_1349200	PF13_0257			Up high PD						Up acute x chronic
	PF3D7_1351400	PF13_0268			Up high PD						Up acute x chronic
	PF3D7_1357700	PF13_0309			Up high PD						Up acute x chronic
	PF3D7_1367700	PF13_0354			Up high PD						Up acute x chronic				x
	PF3D7_1407100	PF14_0068			Up high PD						Up acute x chronic				x
	PF3D7_1412300	PF14_0122			Up high PD						Up acute x chronic
	PF3D7_1417200	PF14_0170			Up high PD						Up acute x chronic
	PF3D7_1419900	PF14_0193			Up high PD						Up acute x chronic				x
	PF3D7_1423000	PF14_0221			Up high PD						Up acute x chronic
	PF3D7_1423800	PF14_0229			Up high PD						Up acute x chronic
	PF3D7_1426100	PF14_0241			Up high PD						Up acute x chronic
	PF3D7_1429800	PF14_0277			Up high PD						Up acute x chronic
	PF3D7_1437000	PF14_0350			Up high PD						Up acute x chronic
	PF3D7_1437900	PF14_0359			Up high PD						Up acute x chronic
	PF3D7_1438100	PF14_0361			Up high PD						Up acute x chronic
	PF3D7_1442300	PF14_0401			Up high PD						Up acute x chronic				x
	PF3D7_1445700	PF14_0434			Up high PD						Up acute x chronic
	PF3D7_1451900	PF14_0494			Up high PD						Up acute x chronic
	PF3D7_1454200	PF14_0515			Up high PD						Up acute x chronic
	PF3D7_1454400	PF14_0517			Up high PD						Up acute x chronic
	PF3D7_1455500	PF14_0529			Up high PD						Up acute x chronic
	PF3D7_1461300	PF14_0585			Up high PD						Up acute x chronic
	PF3D7_1461900	PF14_0589			Up high PD						Up acute x chronic
	PF02_0054	PFB0255w			Up high PD
	PF02_0205	PFB0974c			Up high PD
	PF3D7_0102100	PFA0105w			Up high PD
	PF3D7_0102200	PFA0110w			Up high PD
	PF3D7_0102800	PFA0140c			Up high PD
	PF3D7_0103000	PFA0150c			Up high PD
	PF3D7_0103300	PFA0165c			Up high PD
	PF3D7_0103500	PFA0175w			Up high PD
	PF3D7_0103700	PFA0185w			Up high PD
	PF3D7_0104600	PFA0235w			Up high PD
	PF3D7_0104800	PFA0245w			Up high PD
	PF3D7_0105500	PFA0270c			Up high PD
	PF3D7_0106200	PFA0305c			Up high PD
	PF3D7_0106700	PFA0330w			Up high PD
	PF3D7_0107200	PFA0350w			Up high PD
	PF3D7_0107500	PFA0375c			Up high PD
	PF3D7_0108400	PFA0415c			Up high PD
	PF3D7_0108600	PFA0425c			Up high PD
	PF3D7_0110100	PFA0495c			Up high PD
	PF3D7_0110800	PFA0525w			Up high PD
	PF3D7_0112800	PFA0610c			Up high PD
	PF3D7_0113300	PFA0635c			Up high PD
	PF3D7_0113700	PFA0660w			Up high PD
	PF3D7_0113900	PFA0670c			Up high PD
	PF3D7_0114200	PFA0685c			Up high PD
	PF3D7_0114400	PFA0695c			Up high PD
	PF3D7_0200300	PFB0020c			Up high PD
	PF3D7_0202300	PFB0110w			Up high PD
	PF3D7_0203300	PFB0160w			Up high PD
	PF3D7_0205600	PFB0250w			Up high PD
	PF3D7_0206100	PFB0270w			Up high PD
	PF3D7_0206500	PFB0285c			Up high PD
	PF3D7_0206700	PFB0295w			Up high PD
	PF3D7_0207300	PFB0325c			Up high PD
	PF3D7_0208000	PFB0360c			Up high PD
	PF3D7_0208400	PFB0380c			Up high PD
	PF3D7_0209100	PFB0410c			Up high PD
	PF3D7_0209200	PFB0415c			Up high PD
	PF3D7_0209400	PFB0423c			Up high PD
	PF3D7_0210300	PFB0465c			Up high PD
	PF3D7_0210400	PFB0467w			Up high PD
	PF3D7_0211300	PFB0501c			Up high PD
	PF3D7_0211500	PFB0510w			Up high PD
	PF3D7_0212100	PFB0540w			Up high PD
	PF3D7_0212500	PFB0560w			Up high PD
	PF3D7_0214000	PFB0635w			Up high PD
	PF3D7_0214200	PFB0645c			Up high PD
	PF3D7_0214500	PFB0660w			Up high PD
	PF3D7_0214700	PFB0670c			Up high PD
	PF3D7_0214800	PFB0675w			Up high PD
	PF3D7_0215200	PFB0690w			Up high PD
	PF3D7_0215300	PFB0695c			Up high PD								x
	PF3D7_0215400	PFB0700c			Up high PD
	PF3D7_0215700	PFB0715w			Up high PD
	PF3D7_0216300	PFB0745w			Up high PD
[truncated: 1,995 more rows]

## Sheet: S1 PT vs logFC Andrade
Supplementary Data 1. Peak transcription vs logFC Andrade et al as shown in Supplementary Fig. 1
	gene ID	Bozdech et al Peak transcription	log2 FC (dry vs wet)
	PFI1800w	23.94	-5.74791
	MAL8P1.45	13.08	-4.11151
	MAL8P1.46	12.65	-3.67962
	PFC0160w	38.48	-3.67558
	PF10_0044	12.85	-3.58735
	PF14_0622	11.86	-3.56481
	PF10_0131	13.6	-3.55194
	PFC0195w	11.73	-3.47228
	MAL8P1.91	41.13	-3.25784
	PF14_0547	35.94	-3.17427
	PFE0860c	7.06	-3.16402
	PF13_0292	11.92	-3.0765
	PFE0125w	12.4	-3.02003
	PF07_0034	35.3	-2.96981
	PF10_0157	13.23	-2.92014
	PFL2330w	30.26	-2.82757
	PF08_0005	15.08	-2.77928
	PF14_0435	10.67	-2.7674
	PF13_0084	11.58	-2.72429
	PF14_0204	7.16	-2.71708
	PFD0403w	13.86	-2.70754
	MAL13P1.133	18.43	-2.6907
	PFI1690c	12.6	-2.63178
	PFC1045c	1	-2.55345
	PF13_0103	12.52	-2.54334
	PFD1215w	1	-2.53739
	PF14_0566	33.98	-2.532
	PF14_0611	13.38	-2.53004
	PFD0945c	8.43	-2.52504
	PF14_0311	35.63	-2.49317
	MAL7P1.131	1	-2.45945
	PF13_0347	1	-2.41045
	PF11_0373	43.51	-2.39941
	MAL13P1.410	10.62	-2.39881
	PFL0525w	13.1	-2.38508
	PF10_0296	1	-2.38104
	PFL2300w	33.52	-2.36825
	PFD0400w	12.63	-2.3612
	PFB0732c	23.84	-2.33738
	PF14_0738	1	-2.32168
	PF14_0264	13.2	-2.31037
	PFI1595c	11.69	-2.29369
	PFL1190c	12	-2.2741
	PFC0695w	6	-2.25479
	PF14_0121	12.85	-2.22798
	PF14_0103	26.54	-2.21699
	PFI1775w	38.14	-2.19581
	PF10_0022	1	-2.17558
	PFB0925w	2.75	-2.14773
	PFL2205w	12.6	-2.12258
	PFD0235c	9.63	-2.07828
	PF10_0076	12.62	-2.07359
	MAL13P1.216	35.93	-2.07339
	MAL13P1.348	32.02	-2.05961
	PFF0135w	12.67	-2.05252
	PF14_0555	29.95	-2.03692
	MAL13P1.174	29.96	-2.01994
	PF14_0139	13.34	-2.01678
	PF10_0142	12.14	-2.00652
	MAL13P1.275	9.17	-2.00408
	PFI1605w	12.18	-1.99663
	PFL0065w	7.45	-1.9887
	PFC0405c	20.19	-1.97223
	PF14_0641	29.01	-1.96861
	PF13_0106	7.96	-1.94136
	PF14_0374	1	-1.93401
	PFL2450c	12.09	-1.93101
	PF10_0021	34.19	-1.9307
	PF11_0218	48	-1.91911
	PFL1065c	29.36	-1.91823
	MAL8P1.204	31.88	-1.88267
	MAL8P1.54	48	-1.88087
	PFE0470w	30.92	-1.85967
	PFF1290c	32.61	-1.85618
	PFE1070c	1	-1.84617
	PFE1220w	32.56	-1.84422
	MAL8P1.49	22.53	-1.83348
	PFC0770c	19.63	-1.83293
	PF11_0231	37.81	-1.82205
	PFL0070c	10.18	-1.79425
	PF14_0358	34.79	-1.79103
	PF10_0124	48	-1.78306
	PFB0972w	11.08	-1.7642
	PF11_0311	18.39	-1.75586
	PFF0140c	39.41	-1.74415
	PF10_0245	30.1	-1.74087
	PFI0720w	23.6	-1.73477
	PFF0485c	35.46	-1.72055
	PF10_0301	40.81	-1.71775
	MAL8P1.111	48	-1.70874
	PF11_0395	48	-1.70523
	PF14_0135	1	-1.70365
	MAL13P1.182	24.75	-1.69311
	PFI0615w	29.76	-1.69057
	MAL8P1.132	28.46	-1.68423
	PF13_0333	36.12	-1.68164
	PF10_0090	29.4	-1.67032
	PFL1760w	34.38	-1.65806
	PFF1410c	24.19	-1.62852
	PFF0490w	12.25	-1.62599
	MAL13P1.550	29.77	-1.61791
	PFL1940w	1	-1.60915
	PF13_0229	41.62	-1.58824
	PFE1145w	12.21	-1.58663
	PF14_0706	17.55	-1.58332
	PF10_0377	12.85	-1.57235
	MAL13P1.232	10.5	-1.56605
	PFI1275w	16.47	-1.56393
	PFF1270c	14.21	-1.56287
	PFD0350w	29.88	-1.56105
	PFE1500c	28.6	-1.54886
	PF14_0686	14.56	-1.54608
	PF14_0101	48	-1.53802
	PF11_0166	1	-1.53067
	PF14_0365	33	-1.53019
	PFE1180c	13.73	-1.52912
	PFI0815c	14.96	-1.52421
	MAL8P1.47	10.76	-1.51967
	PF13_0019	45.25	-1.51302
	PF14_0433	8.5	-1.51093
	PFL1620w	25.23	-1.5043
	PF11_0211	1	-1.50279
	PF08_0061	42	-1.49496
	PFC0486c	1	-1.48899
	MAL7P1.35	13.23	-1.4885
	PFL2530w	1	-1.47762
	PFD0605c	18.01	-1.47632
	PF10_0362	18.76	-1.47059
	PF14_0663	12.67	-1.46924
	PF14_0472	45.28	-1.46768
	MAL8P1.201	41.51	-1.45888
	PFB0435c	48	-1.45064
	PFF0250w	29.72	-1.44883
	PF14_0282	21.42	-1.44417
	PFF0480w	12.47	-1.44005
	PF11_0505	1	-1.43559
	PFI1120c	36.8	-1.43426
	MAL7P1.177	1	-1.4276
	PF10_0340	28.62	-1.41846
	PFI0345w	1	-1.41541
	PF14_0478	1	-1.40759
	PFF1005w	6.74	-1.39333
	PF14_0469	11.12	-1.38305
	PFE1185w	1	-1.38098
	PF14_0640	5.49	-1.3569
	PFL2430c	12.66	-1.3512
	PF13_0264	31.45	-1.34755
	PFF1090c	28.38	-1.34455
	MAL13P1.203	13.06	-1.34449
	MAL13P1.292	13.92	-1.3389
	PFB0485c	1	-1.33835
	PF10_0378	1	-1.33293
	PFI1180w	48	-1.33234
	PF14_0171	12.21	-1.32284
	PF07_0014	14.16	-1.3144
	PF10_0297	12.88	-1.30244
	PF10_0244	48	-1.29961
	PFI0315c	12.81	-1.29723
	MAL13P1.340	9.52	-1.29686
	PFD0345c	1	-1.29355
	PFI1560c	48	-1.29239
	PF14_0610	13.01	-1.28389
	PF14_0184	36.14	-1.28032
	PF11_0116	11.08	-1.27295
	PF14_0246	48	-1.26921
	MAL13P1.179	33	-1.26679
	MAL13P1.257	25.91	-1.26103
	PF11_0190	38.41	-1.25976
	PF08_0052	12.47	-1.25976
	PFF0285c	26.44	-1.25818
	MAL8P1.52	38.51	-1.25644
	PF08_0092	19.28	-1.25324
	PF11_0403	48	-1.249
	MAL7P1.112	12.62	-1.24184
	PFE0135w	10.96	-1.23432
	PF07_0024	48	-1.23403
	PFE0280c	31.47	-1.22089
	PFC0490w	27.23	-1.21373
	MAL8P1.71	24.15	-1.21168
	PFC1015c	22.58	-1.21152
	PFC0880c	11.37	-1.19734
	PF10_0179	17.69	-1.19175
	PFC0241w	34.46	-1.18754
	PF14_0507	31.3	-1.17925
	PF14_0593	28.44	-1.17348
	PFE1085w	16.07	-1.16395
	PFE1360c	23.75	-1.16347
	PF10_0268	40.05	-1.16206
	PF14_0128	25.3	-1.16051
	PF14_0607	39.13	-1.1554
	PF08_0041	12.05	-1.15513
	PFD0395c	48	-1.15337
	PFI1085w	22.27	-1.15146
	PFI1270w	22.9	-1.14596
	PF14_0477a	27.35	-1.14375
	PFL0250w	44.72	-1.14259
	PFC0750w	9.19	-1.13298
	PFC0080c	1	-1.13248
	PFL1340c	48	-1.1286
	PFF0450c	1	-1.12459
	PF14_0552	48	-1.11526
	PF10_0136	13.99	-1.11347
	PF10_0289	24.61	-1.11265
	MAL13P1.93	17.9	-1.1056
	MAL7P1.66	35.64	-1.08169
	PFI0710c	48	-1.08075
	PFF0130c	13.2	-1.07954
	PFB0880w	14.81	-1.07788
	PF07_0082	26.01	-1.07564
	PF10_0082	48	-1.07484
	PFI1110w	1	-1.07376
	PFI0310w	7.73	-1.0652
	PFC0545c	24.17	-1.06505
	PF11_0398	9	-1.06424
	PFC0690c	6.9	-1.06195
	PF13_0261	8.58	-1.06192
	MAL7P1.34	1	-1.0493
	PF13_0210	17.54	-1.04764
	PFC0810c	30.58	-1.04552
	PF14_0247	8.81	-1.04048
	PF13_0080	29.08	-1.0395
	PFC0130c	1	-1.03677
	PF10_0089	11.7	-1.03654
	MAL13P1.360	9.68	-1.03632
	PF11_0349	29.81	-1.03201
	PFB0375w	21.45	-1.02828
	PF14_0197	5.8	-1.02789
	PFE1255w	39.64	-1.02554
	MAL13P1.178	8.92	-1.02494
	PFL1835w	1	-1.02365
	MAL13P1.326	22.23	-1.02245
	PFF1315w	48	-1.02224
	MAL13P1.249	48	-1.01927
	PF10_0096	13.83	-1.01823
	PFC0075c	1	-1.01503
	PF11_0171	48	1.0026
	PF10_0203	31.8	1.00329
	PFF0575c	18.63	1.00504
	PFL1395c	48	1.00715
	PF13_0290	48	1.00807
	PF13_0049	22.29	1.00851
	PF10_0313	15.04	1.0103
	PF11_0101	12.6	1.02432
	MAL7P1.36	1	1.0244
	PF13_0313	17.13	1.02674
	PFE1335c	23.47	1.03021
	PFI0525w	29.7	1.03398
	PF14_0242	23.41	1.03973
	MAL7P1.17	48	1.04123
	PF10_0116	36.94	1.04617
	PF14_0637	48	1.04682
	PFF0760w	30.31	1.04823
	PFL2030w	29.32	1.04845
	MAL7P1.67	31.1	1.05055
	PFI1545c	29.18	1.05176
	PFC0330w	24.22	1.05383
	MAL8P1.9	24.75	1.06271
	PF13_0190	23.72	1.06537
	MAL8P1.29	48	1.06666
	PF13_0357	35.07	1.06869
	PFE0445c	31.55	1.07207
	PF14_0673	29.13	1.07489
	PF13_0353	31.3	1.07765
	MAL13P1.32	12.87	1.07882
	PFI1310w	27.26	1.0805
	PFF0120w	18.04	1.08383
	PF14_0394	30.12	1.08434
	PF14_0647	48	1.08765
	PF14_0475	36.88	1.09631
	MAL7P1.69	18.61	1.10218
	PFL1595w	34.31	1.10395
	PFB1055c	12.26	1.10495
	MAL8P1.142	29.36	1.10802
	MAL13P1.345	26.17	1.1086
	PF08_0010	18.46	1.10862
	PFL0600w	33.6	1.11321
	MAL13P1.318	29.4	1.11559
	PFL2025w	29.51	1.11642
	PFE0380c	30.27	1.12216
	PF14_0571	27.63	1.12551
	PF14_0564	15.52	1.12969
	MAL7P1.84	48	1.14089
	PFL2345c	31.75	1.14407
	PF07_0115	29.72	1.14477
	PF11_0158	48	1.14478
	PF10_0286	12.63	1.1508
	PF07_0088	21.81	1.15732
	PF14_0028	23.37	1.15958
	MAL8P1.11	40.31	1.16345
	PFL1005c	28.68	1.16604
	PF13_0034	30.53	1.17021
	PF10_0170	1	1.17157
	PF14_0237	37	1.17291
	PF13_0242	25.99	1.17852
	PF10_0104	25.09	1.17908
	PFB0921c	20.95	1.18185
	MAL13P1.206	1	1.18307
	MAL13P1.190	31.22	1.1843
	PF10_0366	23.71	1.18475
	PF13_0204	22.77	1.21463
	MAL7P1.203	34.38	1.2192
	PFI1525w	27.83	1.22081
	PF14_0366	30.21	1.22388
	PF14_0048	19.14	1.22539
	PFI0220w	27.24	1.22629
	PF11_0160	45.79	1.23487
	PFC0105w	22.49	1.24772
	PFF1365c	46.48	1.26315
	PF08_0068	14.56	1.27603
	PF11_0305	18.15	1.27979
	PFB0194w	48	1.28002
	PF14_0400	15.33	1.2813
	PF13_0289	10.9	1.29751
	PFD0145c	12.76	1.29905
	PFI0875w	29.55	1.30173
	PFL0295c	48	1.30331
	PF14_0304	42.18	1.30736
	PF14_0409	17.56	1.31038
	MAL7P1.340	29.59	1.31996
	PF11_0069	24.39	1.32689
	PF14_0393	24.61	1.33594
	PFD0835c	18.01	1.33643
	PFE1355c	24.59	1.35183
	PF11_0290	1	1.3551
	PF14_0278	19.15	1.35799
	PFD0165w	34.47	1.36845
	PF13_0048	1	1.36956
	PF14_0077	23.68	1.37006
	PFF0105w	22.95	1.37047
	PFL0095c	30.07	1.37275
	PF11_0295	25.12	1.37675
	PF11_0092	12.15	1.39093
	PF14_0499	1	1.39527
	PFL0780w	18.57	1.39631
	PFE1210c	23.98	1.39804
	PF11_0247	22.34	1.40097
	PF11_0224	20.96	1.40315
	PF07_0030	18.07	1.41405
	PFF0400w	30.58	1.41802
	PF14_0536	12.65	1.42368
	PF13_0059	21.63	1.42555
	PF14_0474	30.72	1.43874
	PF08_0015	34.97	1.44406
	PF14_0719	6.62	1.44475
	PFL0105w	29.96	1.44538
	MAL13P1.343	33.76	1.45533
	PFL1790w	29.67	1.45973
	MAL13P1.145	22.84	1.46422
	PFE0620c	13.03	1.46549
	PF07_0071	11.81	1.47706
	PF13_0319	21.45	1.47951
	PF14_0026	29.29	1.4823
	PF13_0227	30.14	1.48395
	PFL0595c	25.25	1.48535
	PF10_0325	20.16	1.48564
	MAL7P1.126	18.56	1.48753
	PFB0810w	30.03	1.4876
	PF14_0736	23.77	1.4888
	PFL1630c	30.2	1.50048
	PFB0450w	31.77	1.50272
	PFE0500c	18.03	1.5029
	PF14_0700	25.67	1.51258
	PF14_0557	20.84	1.51327
	PF10_0177a	48	1.51352
	PF10_0114	23.96	1.51468
	PF14_0466	27.01	1.52394
	PF13_0236	48	1.52873
	PFC0560c	12.11	1.52957
	MAL8P1.77	25.76	1.5297
	PFE0870w	29.58	1.53063
	PFL0623c	29.85	1.53565
	PF11_0265	20.6	1.53701
	PFF0780w	12.28	1.53895
	PF14_0644	21.2	1.54279
	PF11_0035	8.52	1.54296
	PF13_0015	16.36	1.55091
	PF14_0650	37.19	1.55526
	PF11_0055	27.96	1.56675
	PF14_0226	13.92	1.56888
	MAL13P1.63	48	1.57429
	PF08_0117	12.45	1.58625
	PF07_0035	30.67	1.59483
	PFE1030c	33.5	1.59651
	PF13_0189	48	1.60291
	PFB0595w	23.4	1.60344
	PF14_0253	31.73	1.61339
	PFL0920c	13.42	1.61541
	PFL1590c	30.03	1.62025
	MAL7P1.155	41.93	1.62355
	PFD0775c	37.24	1.62937
	PFB0687c	34.04	1.63214
	PF08_0054	23.42	1.63926
	PFF0610c	35.6	1.64197
	PF13_0017	29.45	1.64998
	PFB0765w	17.5	1.65288
	PFL0425c	13.73	1.66261
	PFI0260c	12.69	1.66663
	PF11_0198	17.62	1.6668
	PFE0275w	16	1.67797
	PF07_0084	24.31	1.67861
	MAL8P1.123	48	1.68433
	PF11_0076	30.78	1.69943
	MAL8P1.107	24.56	1.70308
	PFL0340w	29.97	1.72227
	PFB0010w	12.56	1.72481
	PFC0555c	31.2	1.72743
	PF14_0249	29.99	1.72749
	PF14_0029a	38.68	1.75031
	PF14_0312	34.38	1.76121
	PF10_0026	16.92	1.7638
	PFL1795c	18.23	1.76788
	PF14_0421	33.41	1.77454
	PF11_0483	12.84	1.78404
	PF11_0077	20.56	1.79263
	PF13_0033	30.12	1.8025
	PF13_0303	48	1.80381
	PF11_0477	14.37	1.80892
	PF07_0070	26.77	1.81229
	PF10_0169	1	1.81458
	MAL13P1.82	32.37	1.82526
	PF14_0696	28.75	1.82675
	MAL8P1.62	43.8	1.83064
	PFE0585c	29.14	1.83488
	PFL2485c	30.46	1.83744
	PF13_0272	29.55	1.85703
	PFD0215c	11.04	1.85976
	PF11_0249	31.8	1.86076
	PF11_0118	18.02	1.86612
	PF13_0199	37.93	1.86793
	PFF1260c	14.06	1.89285
	PFF0940c	29.1	1.89417
	PFI0985c	25.36	1.89578
	PFF0160c	28.19	1.89593
	PF11_0428	27.43	1.89651
	PF08_0091	35.68	1.9005
	PF11_0466	26.28	1.90704
	PFB0545c	13.7	1.9103
	MAL8P1.36	19.15	1.91343
	PFI1000w	13.75	1.92784
	PFD0405c	15.31	1.92894
	MAL7P1.25	24.43	1.93648
	PFE0915c	29.21	1.93839
	PFE0545c	23.79	1.94681
	PF11_0292	24.03	1.9491
	PF14_0718	1	1.95307
	PF11_0188	23.19	1.95822
	MAL7P1.86	39.04	1.96044
	PF14_0321	23.59	1.96093
	PF11_0356	35.52	1.97329
	PFI0830c	48	1.97649
	PFC0835c	23.98	1.97799
	PF14_0257	24.76	1.97829
	PFI1205c	1	1.99942
	PFI0505c	30.35	2.00977
	PF14_0213	36.47	2.01035
	MAL7P1.171	17.01	2.01313
	PFC0925w	16.38	2.024
	PF14_0419	37.42	2.02596
	PFL2445c	29.65	2.03483
	PF14_0679	30.89	2.0362
	PF11_0371	48	2.04243
	PF14_0126	15.8	2.04251
	PFI1645c	29.44	2.04767
	PF14_0577	18.47	2.05003
	PFD0790c	39.34	2.05345
	MAL8P1.51	28.06	2.05587
	PFB0090c	1	2.05814
	PFF1490w	33.98	2.05898
	MAL13P1.390	18.92	2.05995
	PFL0280c	24.38	2.07247
	PF11_0064	37.13	2.08615
	PF07_0114	13.03	2.09675
	PFI1780w	3.16	2.10266
	PFB0190c	35.87	2.10949
	PFL0770w	29.85	2.11038
	PF13_0271	48	2.11245
	PFL1025c	45.33	2.1262
	MAL13P1.134	27.22	2.13342
	MAL8P1.32	25.21	2.13388
	MAL13P1.55	1	2.13392
	PFI0823w	25.33	2.13907
	PF14_0668	22.44	2.15126
	MAL7P1.88	22.13	2.15129
	PFE1075c	28.81	2.15161
	PFC0470w	13.92	2.16271
	MAL7P1.98	22.52	2.16983
	PFD0565c	18.11	2.1787
	PFE1155c	28.27	2.18148
	PF14_0712	15.48	2.18452
	PF10_0233	24.3	2.19495
	PF10_0224	13.88	2.19723
	PF14_0279	29.9	2.19967
	PFL1185c	16.82	2.19993
	PF10_0214	23.55	2.21055
	PFB0888w	31.95	2.21094
	PF13_0274	18.85	2.21681
	PF14_0051	26.68	2.21899
	PFB0870w	18.53	2.22068
	PF07_0105	30.17	2.23798
	PFF1415c	29.34	2.23861
	PF14_0186	24.07	2.24322
	MAL8P1.103	23.61	2.24779
	PFC0065c	1	2.25151
	PF14_0088	31.87	2.25388
	PFE1375c	19.27	2.25447
	PFL1650w	29.79	2.26848
	PFB0820c	30.1	2.27091
	PF14_0410	13.49	2.27497
	PF10_0086	24.74	2.28218
	MAL13P1.189	34.11	2.28515
	PF10_0045	36.44	2.29925
	PFL0255c	22.85	2.30148
	PF14_0674	18.51	2.30773
	PFC0515c	42.75	2.33715
	PF10_0315	15.1	2.34984
	PF14_0269	12.57	2.35112
	PF14_0377	28.21	2.38067
	MAL8P1.15	18.81	2.38814
	PF10_0217	21.56	2.38918
	PFE1100w	22.12	2.39523
	PF10_0258	1	2.40511
	PFL0960w	31.07	2.40587
	PF08_0018	38.23	2.41343
	PF10_0274	19.13	2.43023
	PF13_0221	13.73	2.44697
	PFL1295w	48	2.45708
	PF10_0310	17.38	2.47253
	PFE0560c	30.09	2.47525
	PFD0980w	13.67	2.47893
	PFL1495w	35.47	2.4801
	PF08_0029	37.63	2.48091
	PF13_0344	12.5	2.48815
	PFB0205c	21.58	2.50217
	MAL13P1.102	10.77	2.5044
	PF13_0285	41.75	2.50687
	PF14_0519	13.22	2.51108
	PF11_0084	48	2.5192
	MAL13P1.297	11.81	2.53005
	PFI1620c	48	2.55902
	PFC0385c	48	2.56673
	PFF0990c	13.6	2.56679
	PFD0545w	13.51	2.56825
	PFL2050w	12.39	2.58027
	MAL7P1.79	23.77	2.58456
	PF11_0271	35.1	2.61078
	PFE0150c	31.05	2.62449
	MAL13P1.260	1	2.62736
	PFE0235c	39.26	2.62742
	PFL1585c	18.32	2.63672
	PFE1305c	36.18	2.63986
	PFE1000c	13.38	2.64056
	PFI1230c	10.74	2.64258
	PFC1030w	25.14	2.64459
	PFE1045c	29.9	2.64874
	PFF0165c	23.19	2.65275
	PFL1845c	23.44	2.66993
	PFF0825c	22.92	2.67457
	MAL7P1.31	23.91	2.67544
	PFL1525c	13.07	2.67664
	PFE0635c	20.72	2.68214
	MAL13P1.277	1	2.6833
	PF10_0133	48	2.69214
	MAL13P1.162	26.37	2.69381
	PF10_0257	17.77	2.69805
	MAL7P1.167	48	2.704
	MAL13P1.96	37.9	2.70825
	PF10_0057	30.28	2.7153
	MAL13P1.580	21.71	2.71641
	PF13_0040	37.37	2.71729
	PF14_0038	23.73	2.73199
	PFL1275c	17.2	2.73881
	PF11_0508	23.86	2.76864
	PF08_0080	21.31	2.7842
	PFE1170w	48	2.7918
	PF07_0042	48	2.80605
	PF07_0047	24.29	2.8178
	PFI0965w	21.07	2.82445
	PFC0435w	30.59	2.82621
	PFD0795w	48	2.83202
	PF14_0403	32.16	2.83938
	PFF0690c	35.38	2.85053
	PF13_0098	21.99	2.85563
	PF11_0279	15.42	2.86824
	PFI1265w	31.4	2.87228
	PFF0570c	11.74	2.88647
	PFE0595w	23.53	2.89284
	PF13_0300	23.03	2.92917
	PFF0680c	46.94	2.93331
	PFL0610w	22.85	2.94669
	PF10_0051	28.4	2.957
	PFI0235w	29.77	2.95745
	PFL1280w	14.02	2.99208
	PFE0480c	13.08	2.99266
	PF11_0357	14.1	2.99489
	PFL0430w	23.47	2.9998
	PF11_0372	12.43	3.01067
	PF10_0254	48	3.03171
	PF14_0354	23.71	3.04509
	PFL2180w	29.98	3.04592
	PFE0590w	19.81	3.04913
	PF14_0252	43.57	3.05276
	PF13_0281	17.92	3.05491
	PF07_0074	14.22	3.0554
	PFB0125c	9.75	3.06339
	PFB0575c	1	3.06432
	PFL1930w	43.87	3.07041
	PFL1675c	8.39	3.07363
	PFE1330c	28.98	3.07494
	PF11_0112	30.38	3.08612
	PF11_0258	23.23	3.09953
	PFL1740w	30.45	3.1072
	PF11_0301	26.1	3.11004
	PFL1205c	13.76	3.11672
	PF10_0029	19.96	3.13243
	PF11_0351	20.32	3.13631
	PFC1025w	23.94	3.14964
	PFL2120w	17.14	3.158
	MAL13P1.290	24.4	3.16757
	MAL13P1.71	30.36	3.17658
	PFE0475w	24.62	3.18037
	PFE0645w	27.66	3.18801
	PF07_0008	1	3.20221
	PFI1150w	23.2	3.20736
	PF13_0237	23.66	3.20922
	PFC0455w	18.05	3.21724
	PFB0080c	24.11	3.22433
	MAL7P1.94	25.02	3.23857
	PFI1065c	31.39	3.25162
	PF11_0197	29.62	3.27735
	PF11_0332	27.96	3.27826
	PFE0935c	12.84	3.28351
	PF11_0264	19.87	3.29151
	PFL0445w	48	3.29164
	PFI0990c	30.61	3.29348
	PF14_0790	7.34	3.29435
	PF14_0031a	30.95	3.296
	PFD0365c	21.22	3.2968
	PFF1025c	18.33	3.31276
	PFB0145c	47.45	3.31763
	PF14_0266	23.08	3.33069
	PF14_0425	23.7	3.35263
	PF07_0100	18.17	3.37158
	MAL7P1.23	30.32	3.37708
	PF07_0120	48	3.37877
	PFD0900w	4.65	3.37907
	PF14_0200	28.01	3.38651
	PF14_0666	30.8	3.39659
	PF14_0310	19.55	3.40869
	PFB0895c	26.07	3.41703
	PFC0886w	29.99	3.43498
	PF14_0613	40.18	3.43967
	PF11_0054	31.1	3.44677
	PFI0910w	14.45	3.44884
	PF11_0306	29.21	3.45181
	PF11_0460	15.25	3.45396
	PFB0620w	19.88	3.4681
	MAL7P1.149	24.64	3.47157
	PF14_0270	30.25	3.47269
	PF14_0402	48	3.47781
	MAL13P1.335	34.53	3.49366
	MAL13P1.154	11.45	3.50152
	MAL13P1.262	18	3.5242
	PFI0975c	48	3.53471
	PFB0115w	18.7	3.54171
	PFI0380c	27.65	3.54673
	PFI0385c	36.9	3.55346
	PFC0335c	17.32	3.55457
	PF13_0336	41.47	3.57055
	PF11_0257	32.06	3.57315
	PFI1190w	13.91	3.58349
	MAL13P1.19	30.77	3.58395
	PFD0760c	34.42	3.59414
	PF13_0361	18.49	3.63756
	PF07_0101	47.84	3.64249
	PFC0730w	32.75	3.6461
	MAL8P1.26	31.75	3.65784
	PF13_0307	12.3	3.66394
	PFL1640c	28.72	3.67927
	PFI1170c	29.95	3.69803
	PFE0980c	21.43	3.69968
	PF11_0233	14.72	3.72418
	PF14_0315	39.09	3.75565
	PFC0230c	31.08	3.76235
	PFI0785c	48	3.76593
	PFF0115c	17.61	3.77049
	PFL1710c	15.08	3.77514
	PF14_0453	31.67	3.79259
	PF11_0276	11.78	3.79628
	MAL7P1.83	28.86	3.81397
	PF07_0038	30.84	3.83314
	PFL1335w	37.04	3.83475
	PF11_0422	13.95	3.8369
	PF10_0036	18.25	3.84296
	PF14_0014	23.14	3.8492
	PF11_0127	48	3.85302
	MAL7P1.209	20.94	3.85834
	PF14_0029	1	3.86893
	PF14_0124	15.38	3.86959
	MAL7P1.77	28.92	3.87629
	PF14_0352	32	3.88353
	PFC0085c	1	3.89088
	PF11_0503	10.21	3.91305
	PFL0700w	8.19	3.91436
	PF14_0334	18.27	3.91921
	PFE0320w	21.49	3.9267
	PFC0070c	13.31	3.93151
	PFL1745c	23.46	3.94308
	PF10_0165	29.81	3.94661
	PF14_0020	38.51	3.96332
	PFC0550w	26.2	3.97626
	PFI0670w	48	3.98405
	PFI0795w	24.64	4.00067
	PFF0225w	14.92	4.00308
	PFF0090w	16.7	4.01212
	PF08_0011	18.72	4.02926
	PF10_0020	34.17	4.0314
	PFE1345c	31.03	4.03214
	PF08_0078	26.89	4.07126
	MAL8P1.18	29.85	4.1096
	PF08_0116	16.4	4.11259
	PFE1465w	48	4.11801
	PFE0270c	30.09	4.14952
	PF10_0350	12	4.15382
	PF11_0049	48	4.166
	PF11_0435	43.48	4.17816
	PF10_0092	30.19	4.18264
	PFE0715w	25.46	4.19683
	PF13_0218	12.28	4.20953
	PFE0050w	19.77	4.21971
	PFD0890w	1.33	4.22244
	PF13_0154	38.43	4.22658
	PF11_0317	24.53	4.24254
	PF10_0317	30.49	4.25552
	PFD0530c	48	4.25578
	PF11_0181	25	4.2576
	MAL7P1.152	13.6	4.25932
	PF14_0746	1	4.2602
	MAL8P1.53	40.16	4.2603
	PFI0705w	41.3	4.27002
	MAL7P1.11	19.45	4.27574
	PFB0390w	29.57	4.28069
	PFE0840c	37.38	4.28546
	MAL13P1.75	18.75	4.28623
	PFL0580w	39.33	4.30246
	PFF1015w	24.79	4.30425
	MAL8P1.124	19.31	4.30703
	PFF1265w	29.28	4.31053
	PF08_0032	31.2	4.3148
	PFE0440w	48	4.35858
	PFL1150c	18.54	4.35866
	PFE1545c	48	4.36893
	PF14_0544	13.45	4.37683
	PFC0145c	48	4.41817
	PF10_0070	28.81	4.4324
	PFL1140w	29.04	4.44624
	MAL7P1.125	48	4.44863
	MAL13P1.148	48	4.46871
	PFE0905w	16.69	4.47963
	PFC0581w	34.83	4.48757
	PF14_0167	23.87	4.49897
	MAL8P1.113	28.87	4.50969
	PF13_0291	27.84	4.52686
	PFE0255w	40.49	4.52721
	PF13_0072	48	4.54256
	PF11_0402	31.71	4.54893
	PFI1610c	24.91	4.55001
	PFE1245w	20.55	4.55135
	PFE0675c	25.3	4.55382
	PF13_0254	39.52	4.56597
	PF11_0385	23.8	4.57223
	PF13_0200	29.46	4.58462
	PFE1295c	13.89	4.5935
	PF14_0147	14.82	4.5956
	PF14_0318	24.68	4.59588
	PF08_0132	23.66	4.59968
	MAL13P1.465	30.14	4.61676
	PFB0495w	29.5	4.61951
	MAL7P1.157	28.49	4.64021
	PF13_0277	48	4.65235
	PF14_0399	13.25	4.67516
	PF14_0502	23.41	4.68084
	PFI1468c	44.64	4.71017
	PFI1095w	12.26	4.71869
	PFI0240c	32.57	4.72891
	PFC0765c	32.76	4.73144
	PFE0140c	24.26	4.76881
	PFL0510c	11.23	4.77116
	PFD0780w	44.99	4.77821
	PFF0935c	18.49	4.80108
	PFB0755w	48	4.80194
	PFI0690c	10.02	4.80667
	PFL1070c	28.12	4.81128
	PF11_0172	34.92	4.82672
	PFF0735w	12.02	4.82907
	PF10_0246	34.17	4.84516
	PF14_0740	10.39	4.84973
	PF14_0192	27.19	4.86541
	PF13_0345	29.53	4.8738
	PF13_0101	15.35	4.87699
	PF11_0540a	12.46	4.95805
	PF10_0129	46.89	4.96896
	PFF0785w	23.9	4.98798
	PF07_0023	31.41	4.99288
	PF10_0013	18.51	5.00165
	PF07_0110	23.73	5.00242
	PF14_0386	33.93	5.00893
	PFE0330w	43.11	5.01043
	MAL7P1.102	38.86	5.01187
	PF13_0126	23.79	5.03217
	PFL1045w	13.04	5.03703
	PFF1225c	35.45	5.05206
	PF13_0182	29.19	5.0533
	PF14_0463	48	5.06915
	PF13_0161	18.28	5.09116
	PFL0350c	48	5.10359
	PF14_0586	42.7	5.12558
	PFE0520c	48	5.1275
	PF14_0412	29.8	5.14893
	PFE0780w	12.24	5.15179
	PF13_0099	23.22	5.20431
	MAL13P1.202	48	5.20561
	PFI1500w	32.25	5.21784
	PFL0720w	35.27	5.2301
	MAL7P1.38	22.14	5.23722
	PF10_0215	1	5.24581
	PFL0055c	11	5.27354
	PF14_0508	12.02	5.28906
	PF13_0073	5.84	5.28937
	PF14_0783	27.89	5.29891
	MAL13P1.226	13.92	5.29919
	PF14_0328	23.63	5.30104
	PF10_0039	48	5.30483
	PF14_0036	24.31	5.30885
	PFE1540w	31.12	5.31268
	PF13_0298	12.94	5.3165
	PFD0080c	17.17	5.31728
	PF14_0152	23.94	5.32239
	MAL13P1.284	17.9	5.32323
	PFL0730w	18.55	5.32953
	PF08_0063	24.27	5.33295
	PFF1175c	29.21	5.33671
	PF14_0387	28.21	5.3515
	PFI1405c	22.14	5.35159
	PF14_0462	30.7	5.35421
	PF14_0314	43.13	5.37626
	PFL1995c	15.16	5.37735
	PFB0923c	7.65	5.37836
	PFL1865w	21.3	5.37917
	PF11_0413	26.23	5.38044
	PFI0130c	48	5.41284
	PFE0800w	19.25	5.4267
	PFL0470w	16.73	5.43896
	PF14_0384	16.56	5.46763
	PF14_0177	30.42	5.46769
	PFE0060w	21.79	5.46955
	PFC0910w	41.84	5.4826
	PF14_0527	1	5.4893
	PFB0075c	17.43	5.49245
	MAL8P1.63	19.39	5.50859
	PF13_0095	29.93	5.50922
	PF14_0037	26.63	5.51142
	PFI1750c	17.14	5.52011
	PF14_0413	18.12	5.52098
	PF11_0059	23.94	5.5316
	PFL1210w	18.09	5.54193
	PF10_0367	18.43	5.54274
	PF07_0012	30.75	5.58679
	PFI0295c	28.59	5.59042
	PFF0815w	24.04	5.59903
	PF11_0287	45.66	5.61897
	MAL7P1.20	7.34	5.62499
	PF11_0322	23.74	5.64099
	PF11_0045	12.54	5.65034
	PFL0925w	24.39	5.66078
	PFB0100c	16.97	5.67435
	PF14_0166	13.63	5.67813
	PF10_0184	15.31	5.6831
	PF11_0333	38.93	5.71903
	PF11_0327	17.58	5.72253
	PFE1600w	8.19	5.73846
	PF14_0758	1	5.75186
	MAL13P1.78	15.5	5.75333
	PF14_0720	33.91	5.75818
	MAL13P1.255	19.86	5.76299
	PFC0705c	34.81	5.77009
	PFE0265c	33.87	5.77111
	MAL7P1.37	14.95	5.77605
	PFD0480w	35.84	5.79507
	PF10_0211	48	5.79724
	PF14_0329	23.63	5.80616
	PFL2115c	48	5.81086
	PFE1615c	19.68	5.81676
	PF11_0074	29.35	5.82863
	PFE0145w	30.63	5.84597
	PFD0555c	17.47	5.85088
	MAL8P1.101	35.02	5.87273
	PFC0800w	23.68	5.88339
	PFF0770c	29.38	5.88848
	PF11_0506	22.83	5.89199
	PFL2405c	12.26	5.91548
	PF11_0464	43.62	5.91943
	PFL1920c	28.85	5.93267
	PFC0225c	29.82	5.93387
	MAL13P1.405	48	5.93612
	PF10_0191	48	5.94813
	PF08_0060	20.48	5.95765
	PF14_0382	29.6	5.9622
	PFE0155w	48	5.96274
	PF10_0084	29.77	5.96294
	PFL1545c	25.08	5.96969
	PFC0701w	35.59	5.98597
	PF13_0192	23.5	5.99742
	PFL2415w	1	6.00012
	PF13_0314	14.68	6.00251
	PFD0170c	34.85	6.01854
	PF14_0015	1	6.02226
	PFB0220w	25.33	6.02422
	PF11_0213	25.06	6.04541
	PFC0150w	48	6.04546
	PFF0775w	43.13	6.06009
	MAL13P1.84	13.13	6.06412
	PF13_0071	19.07	6.07224
	PFD0710w	39.96	6.09387
	PFD0560w	29.92	6.10106
	PFL1455w	21.53	6.1125
	PF08_0101	40.35	6.122
	PFL2280w	48	6.13033
	PF10_0047	23.38	6.17536
	PFE0795c	33.84	6.17588
	PFL0415w	24.05	6.17712
	PFL2245w	26.05	6.19213
	PFC0955w	30.49	6.22494
	PFF0665c	41.47	6.22887
	PFL0615w	32.99	6.25781
	PF13_0077	34.94	6.27389
	PF10_0153	22.63	6.2892
	PFE1605w	23.56	6.33978
	PFI0085c	31.78	6.34113
	PF14_0154	48	6.34151
	PF14_0538	30.03	6.35668
	MAL8P1.82	48	6.39527
	PF13_0093	14.09	6.40618
	PF14_0493	29.74	6.43653
	PF13_0058	48	6.44419
	PFF0460w	18.34	6.45016
	PFI0460w	10.02	6.4735
	PFF0655c	20.47	6.48668
	PF10_0363	23.7	6.48941
	PFL1300c	28.42	6.49534
	PFE0215w	30.52	6.50831
	PF14_0063	30.64	6.51535
	PFL0385c	13.47	6.51894
	PFE0435c	35.58	6.52383
	MAL13P1.295	31.68	6.60199
	PF08_0097	13.18	6.603
	PF13_0123	12.69	6.6101
	PF07_0075	29.4	6.62235
	PF10_0329	17.75	6.63115
	PFC0125w	28.5	6.64579
	PFB0315w	48	6.65893
	MAL13P1.278	48	6.66066
	PF14_0444	42.28	6.6734
	MAL8P1.109	41.63	6.71053
	PF14_0272	8.08	6.71749
	PF07_0064	29.86	6.75047
	PFF1470c	30.24	6.75187
	PFL1925w	29.54	6.77642
	MAL13P1.25	18.29	6.7775
	PF07_0113	29.02	6.78316
	PFE0825w	11.4	6.7934
	PFD0595w	48	6.82227
	PF13_0021	25.24	6.85088
	MAL8P1.24	14.6	6.85156
	PFE1610w	14.93	6.85185
	PF13_0191	16.69	6.88775
	PFF1425w	29.48	6.90039
	PFL1430c	19.44	6.91343
	PFF0715c	25.69	6.91395
	MAL13P1.180	26.91	6.94442
	PF14_0096	24.39	6.97652
	PF11_0091	48	6.99126
	PF10_0146	48	7.01304
	PFI0570w	29.51	7.0273
	PFC0915w	24.4	7.04892
	PF14_0017	2.79	7.09014
	PF10_0061	10.89	7.15497
	PFL0465c	24.08	7.16141
	MAL13P1.193	37.06	7.23899
	PFL1605w	22.78	7.28079
	PF13_0134	29.97	7.28776
	PFL0545w	12.48	7.28964
	MAL13P1.59	17.09	7.29502
	PF11_0339	18.11	7.3061
	PFC0250c	31.3	7.32297
	PF14_0234	10.22	7.32475
	PFF0435w	23.1	7.32876
	MAL7P1.87	35.98	7.35365
	PFL1875w	12.43	7.39689
	PFE0090w	24.75	7.40933
	PFC0170c	31.02	7.45653
	PF10_0368	48	7.45837
	PF13_0031	23.77	7.45973
	PF11_0482	30.21	7.47469
	MAL7P1.93	24.57	7.50331
	PF07_0019	18.76	7.50426
	PF10_0306	45.21	7.53308
	PFC0950c	26.12	7.5402
	PF14_0737	22.91	7.57208
	PFF1455c	20.16	7.57826
	PF14_0333	43.96	7.59713
	PF13_0146	18.16	7.62761
	PF10_0006	13.31	7.6441
	PFI0775w	16.63	7.65301
	PFL1450c	18.15	7.70849
	PF11_0342	48	7.71609
	MAL13P1.308	44.76	7.71647
	PFD1100c	43.34	7.71925
	PFE0940c	12.16	7.74012
	PFF0595c	48	7.74728
	PFE0115c	33.43	7.75532
	PFF0915w	35.29	7.87826
	PF14_0667	18.02	7.87897
	PF11_0325	3.85	7.8893
	PFE0220w	12.09	7.92605
	PFL0650c	12.15	7.93083
	PF10_0374	17.32	7.93747
	PFE0770w	6.5	7.99173
	PF14_0685	18.33	8.01373
	PF11_0214	12.98	8.03529
	PFD0090c	21.83	8.0605
	PFL0325w	15.78	8.09048
	PF13_0168	12.16	8.15549
	PFL0655w	13.24	8.20681
	MAL13P1.316	35.82	8.22331
	PFD0385w	48	8.2467
	PF08_0024	32.13	8.25118
	PF08_0118	5.99	8.26093
	PF11_0431	14.07	8.27396
	PF13_0299	48	8.37627
	MAL8P1.25	14.19	8.38617
	PF10_0303	1	8.38675
	PFI0180w	30.34	8.44162
	MAL8P1.206	20.13	8.4424
	PFI1355w	14.94	8.45089
	PFC0895w	12.85	8.45394
	PFL1010c	48	8.46328
	PFL1030w	6.34	8.52594
	PF07_0104	1	8.52922
	MAL8P1.76	18.33	8.70484
	PFB0177c	30.02	8.73518
	PF11_0481	12.7	8.80138
	PFF0380w	14.06	8.89926
	PF14_0337	48	8.95435
	PF08_0126	21.67	8.9811
	PFL2420w	29.91	9.02198
	PF14_0683	13.63	9.03742
	PF08_0017	17.14	9.03801
	PFC0185w	17.18	9.05938
	PF14_0684	17.38	9.07047
	PFI0185w	13.06	9.07381
	PF10_0195	14.59	9.10084
	PFL2320w	30.7	9.14527
	PFI0205w	7.62	9.19719
	PFI1465w	12.48	9.27613
	PFI1210w	13.02	10.015
	PF07_0061	48	10.0677
	PF07_0061	48
	PF14_0337	48
	PFL1010c	48
	PF13_0299	48
	PFD0385w	48
	PFF0595c	48
	PF11_0342	48
	PF10_0368	48
	PF10_0146	48
	PF11_0091	48
	PFD0595w	48
	MAL13P1.278	48
	PFB0315w	48
	PF13_0058	48
	MAL8P1.82	48
	PF14_0154	48
	PFL2280w	48
	PFC0150w	48
	PFE0155w	48
	PF10_0191	48
	MAL13P1.405	48
	PFL2115c	48
	PF10_0211	48
	PFI0130c	48
	PF10_0039	48
	MAL13P1.202	48
	PFE0520c	48
	PFL0350c	48
	PF14_0463	48
	PFB0755w	48
	PF13_0277	48
	PF13_0072	48
	MAL13P1.148	48
	MAL7P1.125	48
	PFC0145c	48
	PFE1545c	48
	PFE0440w	48
	PFD0530c	48
	PF11_0049	48
	PFE1465w	48
	PFI0670w	48
	PF11_0127	48
	PFI0785c	48
	PFI0975c	48
	PF14_0402	48
	PF07_0120	48
	PFL0445w	48
	PF10_0254	48
	PFD0795w	48
	PF07_0042	48
	PFE1170w	48
	MAL7P1.167	48
	PF10_0133	48
	PFC0385c	48
	PFI1620c	48
	PF11_0084	48
	PFL1295w	48
	PF13_0271	48
	PF11_0371	48
	PFI0830c	48
	PF13_0303	48
	MAL8P1.123	48
	PF07_0101	47.84
	PFB0145c	47.45
	PFF0680c	46.94
	PF10_0129	46.89
	PF11_0287	45.66
	PFL1025c	45.33
	PF10_0306	45.21
	PFD0780w	44.99
	MAL13P1.308	44.76
	PFI1468c	44.64
	PF14_0333	43.96
	PFL1930w	43.87
	MAL8P1.62	43.8
	PF11_0464	43.62
	PF14_0252	43.57
	PF11_0435	43.48
	PFD1100c	43.34
	PFF0775w	43.13
	PF14_0314	43.13
	PFE0330w	43.11
	PFC0515c	42.75
	PF14_0586	42.7
	PF14_0444	42.28
	MAL7P1.155	41.93
	PFC0910w	41.84
	PF13_0285	41.75
	MAL8P1.109	41.63
	PFF0665c	41.47
	PF13_0336	41.47
	PFI0705w	41.3
	PFE0255w	40.49
	PF08_0101	40.35
	PF14_0613	40.18
	MAL8P1.53	40.16
	PFD0710w	39.96
	PF13_0254	39.52
	PFD0790c	39.34
	PFL0580w	39.33
	PFE0235c	39.26
	PF14_0315	39.09
	MAL7P1.86	39.04
	PF11_0333	38.93
	MAL7P1.102	38.86
	PF14_0029a	38.68
	PF14_0020	38.51
	PF13_0154	38.43
	PF08_0018	38.23
	PF13_0199	37.93
	MAL13P1.96	37.9
	PF08_0029	37.63
	PF14_0419	37.42
	PFE0840c	37.38
	PF13_0040	37.37
	PFD0775c	37.24
	PF11_0064	37.13
	MAL13P1.193	37.06
	PFL1335w	37.04
	PFI0385c	36.9
	PF14_0213	36.47
	PF10_0045	36.44
	PFE1305c	36.18
	MAL7P1.87	35.98
	PFB0190c	35.87
	PFD0480w	35.84
	MAL13P1.316	35.82
	PF08_0091	35.68
	PFF0610c	35.6
	PFC0701w	35.59
	PFE0435c	35.58
	PF11_0356	35.52
	PFL1495w	35.47
	PFF1225c	35.45
	PFF0690c	35.38
	PFF0915w	35.29
	PFL0720w	35.27
	PF11_0271	35.1
	MAL8P1.101	35.02
	PF13_0077	34.94
	PF11_0172	34.92
	PFD0170c	34.85
	PFC0581w	34.83
	PFC0705c	34.81
	MAL13P1.335	34.53
	PFD0760c	34.42
	PF14_0312	34.38
	PF10_0246	34.17
	PF10_0020	34.17
	MAL13P1.189	34.11
	PFB0687c	34.04
	PFF1490w	33.98
	PF14_0386	33.93
	PF14_0720	33.91
	PFE0265c	33.87
	PFE0795c	33.84
	PFE0115c	33.43
	PF14_0421	33.41
	PFL0615w	32.99
	PFC0765c	32.76
	PFC0730w	32.75
	PFI0240c	32.57
	MAL13P1.82	32.37
	PFI1500w	32.25
	PF14_0403	32.16
	PF08_0024	32.13
	PF11_0257	32.06
	PF14_0352	32
	PFB0888w	31.95
	PF14_0088	31.87
	PF11_0249	31.8
	PFI0085c	31.78
	MAL8P1.26	31.75
	PF11_0402	31.71
	MAL13P1.295	31.68
	PF14_0453	31.67
	PF07_0023	31.41
	PFI1265w	31.4
	PFI1065c	31.39
	PFC0250c	31.3
	PF08_0032	31.2
	PFC0555c	31.2
	PFE1540w	31.12
	PF11_0054	31.1
	PFC0230c	31.08
	PFL0960w	31.07
	PFE0150c	31.05
	PFE1345c	31.03
	PFC0170c	31.02
	PF14_0031a	30.95
	PF14_0679	30.89
	PF07_0038	30.84
	PF14_0666	30.8
	PF11_0076	30.78
	MAL13P1.19	30.77
	PF07_0012	30.75
	PFL2320w	30.7
	PF14_0462	30.7
	PF14_0063	30.64
	PFE0145w	30.63
	PFI0990c	30.61
	PFC0435w	30.59
	PFE0215w	30.52
	PFC0955w	30.49
	PF10_0317	30.49
	PFL2485c	30.46
	PFL1740w	30.45
	PF14_0177	30.42
	PF11_0112	30.38
	MAL13P1.71	30.36
	PFI0505c	30.35
	PFI0180w	30.34
	MAL7P1.23	30.32
	PF10_0057	30.28
	PF14_0270	30.25
	PFF1470c	30.24
	PF11_0482	30.21
	PF10_0092	30.19
	PF07_0105	30.17
	MAL13P1.465	30.14
	PF13_0033	30.12
	PFB0820c	30.1
	PFE0270c	30.09
	PFE0560c	30.09
	PF14_0538	30.03
	PFB0177c	30.02
	PFC0886w	29.99
	PF14_0249	29.99
	PFL2180w	29.98
	PF13_0134	29.97
	PFL0340w	29.97
	PFI1170c	29.95
	PF13_0095	29.93
	PFD0560w	29.92
	PFL2420w	29.91
	PFE1045c	29.9
	PF14_0279	29.9
	PF07_0064	29.86
	MAL8P1.18	29.85
	PFL0770w	29.85
	PFC0225c	29.82
	PF10_0165	29.81
	PF14_0412	29.8
	PFL1650w	29.79
	PF10_0084	29.77
	PFI0235w	29.77
	PF14_0493	29.74
	PFL2445c	29.65
	PF11_0197	29.62
	PF14_0382	29.6
	PFB0390w	29.57
	PF13_0272	29.55
	PFL1925w	29.54
	PF13_0345	29.53
	PFI0570w	29.51
	PFB0495w	29.5
	PFF1425w	29.48
	PF13_0200	29.46
	PF13_0017	29.45
	PFI1645c	29.44
	PF07_0075	29.4
	PFF0770c	29.38
	PF11_0074	29.35
	PFF1415c	29.34
	PFF1265w	29.28
	PFF1175c	29.21
	PF11_0306	29.21
	PFE0915c	29.21
	PF13_0182	29.19
	PFE0585c	29.14
	PFF0940c	29.1
	PFL1140w	29.04
	PF07_0113	29.02
	PFE1330c	28.98
	MAL7P1.77	28.92
	MAL8P1.113	28.87
	MAL7P1.83	28.86
	PFL1920c	28.85
	PF10_0070	28.81
	PFE1075c	28.81
	PF14_0696	28.75
	PFL1640c	28.72
	PFI0295c	28.59
	PFC0125w	28.5
	MAL7P1.157	28.49
	PFL1300c	28.42
	PF10_0051	28.4
	PFE1155c	28.27
	PF14_0387	28.21
	PF14_0377	28.21
	PFF0160c	28.19
	PFL1070c	28.12
	MAL8P1.51	28.06
	PF14_0200	28.01
	PF11_0332	27.96
	PF14_0783	27.89
	PF13_0291	27.84
	PFE0645w	27.66
	PFI0380c	27.65
	PF11_0428	27.43
	MAL13P1.134	27.22
	PF14_0192	27.19
	MAL13P1.180	26.91
	PF08_0078	26.89
	PF07_0070	26.77
	PF14_0051	26.68
	PF14_0037	26.63
	MAL13P1.162	26.37
	PF11_0466	26.28
	PF11_0413	26.23
	PFC0550w	26.2
	PFC0950c	26.12
	PF11_0301	26.1
	PFB0895c	26.07
	PFL2245w	26.05
	PFF0715c	25.69
	PFE0715w	25.46
	PFI0985c	25.36
	PFB0220w	25.33
	PFI0823w	25.33
	PFE0675c	25.3
	PF13_0021	25.24
	MAL8P1.32	25.21
	PFC1030w	25.14
	PFL1545c	25.08
	PF11_0213	25.06
	MAL7P1.94	25.02
	PF11_0181	25
	PFI1610c	24.91
	PFF1015w	24.79
	PF14_0257	24.76
	PFE0090w	24.75
	PF10_0086	24.74
	PF14_0318	24.68
	PFI0795w	24.64
	MAL7P1.149	24.64
	PFE0475w	24.62
	MAL7P1.93	24.57
	MAL8P1.107	24.56
	PF11_0317	24.53
	MAL7P1.25	24.43
	PFC0915w	24.4
	MAL13P1.290	24.4
	PF14_0096	24.39
	PFL0925w	24.39
	PFL0280c	24.38
	PF14_0036	24.31
	PF07_0084	24.31
	PF10_0233	24.3
	PF07_0047	24.29
	PF08_0063	24.27
	PFE0140c	24.26
	PFB0080c	24.11
	PFL0465c	24.08
	PF14_0186	24.07
	PFL0415w	24.05
	PFF0815w	24.04
	PF11_0292	24.03
	PFC0835c	23.98
	PF11_0059	23.94
	PF14_0152	23.94
	PFC1025w	23.94
	MAL7P1.31	23.91
	PFF0785w	23.9
	PF14_0167	23.87
	PF11_0508	23.86
	PF11_0385	23.8
	PF13_0126	23.79
	PFE0545c	23.79
	PF13_0031	23.77
	MAL7P1.79	23.77
	PF11_0322	23.74
	PF07_0110	23.73
	PF14_0038	23.73
	PF14_0354	23.71
	PF10_0363	23.7
	PF14_0425	23.7
	PFC0800w	23.68
	PF08_0132	23.66
	PF13_0237	23.66
	PF14_0329	23.63
	PF14_0328	23.63
	MAL8P1.103	23.61
	PF14_0321	23.59
	PFE1605w	23.56
	PF10_0214	23.55
	PFE0595w	23.53
	PF13_0192	23.5
	PFL0430w	23.47
	PFL1745c	23.46
	PFL1845c	23.44
	PF08_0054	23.42
	PF14_0502	23.41
	PF10_0047	23.38
	PF11_0258	23.23
	PF13_0099	23.22
	PFI1150w	23.2
	PFF0165c	23.19
	PF11_0188	23.19
	PF14_0014	23.14
	PFF0435w	23.1
	PF14_0266	23.08
	PF13_0300	23.03
	PFF0825c	22.92
	PF14_0737	22.91
	PFL0610w	22.85
	PFL0255c	22.85
	PF11_0506	22.83
	PFL1605w	22.78
	PF10_0153	22.63
	MAL7P1.98	22.52
	PF14_0668	22.44
	PFI1405c	22.14
	MAL7P1.38	22.14
	MAL7P1.88	22.13
	PFE1100w	22.12
	PF13_0098	21.99
	PFD0090c	21.83
	PFE0060w	21.79
	MAL13P1.580	21.71
	PF08_0126	21.67
	PFB0205c	21.58
	PF10_0217	21.56
	PFL1455w	21.53
	PFE0320w	21.49
	PFE0980c	21.43
	PF08_0080	21.31
	PFL1865w	21.3
	PFD0365c	21.22
	PFI0965w	21.07
	MAL7P1.209	20.94
	PFE0635c	20.72
	PF11_0077	20.56
	PFE1245w	20.55
	PF08_0060	20.48
	PFF0655c	20.47
	PF11_0351	20.32
	PFF1455c	20.16
	MAL8P1.206	20.13
	PF10_0029	19.96
	PFB0620w	19.88
	PF11_0264	19.87
	MAL13P1.255	19.86
	PFE0590w	19.81
	PFE0050w	19.77
	PFE1615c	19.68
	PF14_0310	19.55
	MAL7P1.11	19.45
	PFL1430c	19.44
	MAL8P1.63	19.39
	MAL8P1.124	19.31
	PFE1375c	19.27
	PFE0800w	19.25
	MAL8P1.36	19.15
	PF10_0274	19.13
	PF13_0071	19.07
	MAL13P1.390	18.92
	PF13_0274	18.85
	MAL8P1.15	18.81
	PF07_0019	18.76
	MAL13P1.75	18.75
	PF08_0011	18.72
	PFB0115w	18.7
	PFL0730w	18.55
	PFL1150c	18.54
	PFB0870w	18.53
	PF10_0013	18.51
	PF14_0674	18.51
	PFF0935c	18.49
	PF13_0361	18.49
	PF14_0577	18.47
	PF10_0367	18.43
	PFF0460w	18.34
	MAL8P1.76	18.33
	PF14_0685	18.33
	PFF1025c	18.33
	PFL1585c	18.32
	MAL13P1.25	18.29
	PF13_0161	18.28
	PF14_0334	18.27
	PF10_0036	18.25
	PFL1795c	18.23
	PF07_0100	18.17
	PF13_0146	18.16
	PFL1450c	18.15
	PF14_0413	18.12
	PF11_0339	18.11
	PFD0565c	18.11
	PFL1210w	18.09
	PFC0455w	18.05
	PF14_0667	18.02
	PF11_0118	18.02
	MAL13P1.262	18
	PF13_0281	17.92
	MAL13P1.284	17.9
	PF10_0257	17.77
	PF10_0329	17.75
	PF11_0198	17.62
	PFF0115c	17.61
	PF11_0327	17.58
	PFB0765w	17.5
	PFD0555c	17.47
	PFB0075c	17.43
	PF14_0684	17.38
	PF10_0310	17.38
	PF10_0374	17.32
	PFC0335c	17.32
	PFL1275c	17.2
	PFC0185w	17.18
	PFD0080c	17.17
	PF08_0017	17.14
	PFI1750c	17.14
	PFL2120w	17.14
	MAL13P1.59	17.09
	MAL7P1.171	17.01
	PFB0100c	16.97
	PF10_0026	16.92
	PFL1185c	16.82
	PFL0470w	16.73
	PFF0090w	16.7
	PF13_0191	16.69
	PFE0905w	16.69
	PFI0775w	16.63
	PF14_0384	16.56
	PF08_0116	16.4
	PFC0925w	16.38
	PFE0275w	16
	PF14_0126	15.8
	PFL0325w	15.78
	MAL13P1.78	15.5
	PF14_0712	15.48
	PF11_0279	15.42
	PF14_0124	15.38
	PF13_0101	15.35
	PF10_0184	15.31
	PFD0405c	15.31
	PF11_0460	15.25
	PFL1995c	15.16
	PF10_0315	15.1
	PFL1710c	15.08
	MAL7P1.37	14.95
	PFI1355w	14.94
	PFE1610w	14.93
	PFF0225w	14.92
	PF14_0147	14.82
	PF11_0233	14.72
	PF13_0314	14.68
	MAL8P1.24	14.6
	PF10_0195	14.59
	PFI0910w	14.45
	PF11_0477	14.37
	PF07_0074	14.22
	MAL8P1.25	14.19
	PF11_0357	14.1
	PF13_0093	14.09
	PF11_0431	14.07
	PFF0380w	14.06
	PFF1260c	14.06
	PFL1280w	14.02
	PF11_0422	13.95
	MAL13P1.226	13.92
	PFC0470w	13.92
	PFI1190w	13.91
	PFE1295c	13.89
	PF10_0224	13.88
	PFL1205c	13.76
	PFI1000w	13.75
	PF13_0221	13.73
	PFL0425c	13.73
	PFB0545c	13.7
	PFD0980w	13.67
	PF14_0683	13.63
	PF14_0166	13.63
	MAL7P1.152	13.6
	PFF0990c	13.6
	PFD0545w	13.51
	PF14_0410	13.49
	PFL0385c	13.47
	PF14_0544	13.45
	PFE1000c	13.38
	PF10_0006	13.31
	PFC0070c	13.31
	PF14_0399	13.25
	PFL0655w	13.24
	PF14_0519	13.22
	PF08_0097	13.18
	MAL13P1.84	13.13
	PFE0480c	13.08
	PFL1525c	13.07
	PFI0185w	13.06
	PFL1045w	13.04
	PF07_0114	13.03
	PFI1210w	13.02
	PF11_0214	12.98
	PF13_0298	12.94
	PFC0895w	12.85
	PFE0935c	12.84
	PF11_0483	12.84
	PF11_0481	12.7
	PF13_0123	12.69
	PFI0260c	12.69
	PF14_0269	12.57
	PFB0010w	12.56
	PF11_0045	12.54
	PF13_0344	12.5
	PFI1465w	12.48
	PFL0545w	12.48
	PF11_0540a	12.46
	PFL1875w	12.43
	PF11_0372	12.43
	PFL2050w	12.39
	PF13_0307	12.3
	PF13_0218	12.28
	PFL2405c	12.26
	PFI1095w	12.26
	PFE0780w	12.24
	PF13_0168	12.16
	PFE0940c	12.16
	PFL0650c	12.15
	PFE0220w	12.09
	PF14_0508	12.02
	PFF0735w	12.02
	PF10_0350	12
	MAL13P1.297	11.81
	PF11_0276	11.78
	PFF0570c	11.74
	MAL13P1.154	11.45
	PFE0825w	11.4
	PFL0510c	11.23
	PFD0215c	11.04
	PFL0055c	11
	PF10_0061	10.89
	MAL13P1.102	10.77
	PFI1230c	10.74
	PF14_0740	10.39
	PF14_0234	10.22
	PF11_0503	10.21
	PFI0460w	10.02
	PFI0690c	10.02
	PFB0125c	9.75
	PFL1675c	8.39
	PFE1600w	8.19
	PFL0700w	8.19
	PF14_0272	8.08
	PFB0923c	7.65
	PFI0205w	7.62
	MAL7P1.20	7.34
	PF14_0790	7.34
	PFE0770w	6.5
	PFL1030w	6.34
	PF08_0118	5.99
	PF13_0073	5.84
	PFD0900w	4.65
	PF11_0325	3.85
	PFI1780w	3.16
	PF14_0017	2.79
	PFD0890w	1.33
	PF07_0104	1
	PF10_0303	1
	PF14_0015	1
	PFL2415w	1
	PF14_0758	1
	PF14_0527	1
	PF10_0215	1
	PF14_0746	1
	PFC0085c	1
	PF14_0029	1
	PF07_0008	1
	PFB0575c	1
	MAL13P1.277	1
	MAL13P1.260	1
	PF10_0258	1
	PFC0065c	1
	MAL13P1.55	1
	PFB0090c	1
	PFI1205c	1
	PF14_0718	1
	PF10_0169	1

## Sheet: S2 overview
Supplementary Data 2. overview of DEGs reported or calculated for the different studies, their directionality and overlay with Bozdech et al. and Painter et al.
				BOZDECH: n=3719 expression values		PAINTER: 4416 gnes 5417 genes
	Study	Total# DEGs	Transcriptional directionality	Bozdech-Curves	Bozdech-Heatmaps	Painter-stages	Painter hpi peak-transmission
	ANDRADE ET AL	1607	up in DRY n=1131	568	568	857	971
			up in MC (wet) n=476	216	216	221	397
	MILNER ET AL	2774	up in low parasitemia n=1060	504	504	750	866
			up in high parasitemia n=1714	861	861	950	1434
	YAMAGISHI ET AL	589*	up in low parasitemia - % Pftags 2-5 n=262	125	125	232	278
			up in high parasitemia - % Pftags >20 n=327	128	128	146	221
	CORDY ET AL	596*	up in acute vs chronic n=594	319	319	392	527
		549*	up in acute vs post-Sub.Rx n= 548	300	300	360	467
	LEE ET AL	236	down in severe n=63	25	25	21	56
			up in severe n=173	107	107	59	151
	TONKIN-HILL ET AL	358	down in severe n=213	94	94	166	140
			up in severe n=145	63	63	122	100
	DAILY ET AL	1504*	up in cluste1 vs cluster 2 n=437	200	200	332	354
			up in cluster 2 vs cluster 1 n=1067	638	638	611	942
		581*	up in cluster 1 vs cluster 3 n=222	113	113	163	183
			up in cluster 3 vs cluster 1 n=359	217	217	173	310
		1073*	up in cluster 3 vs cluster 2 n=345	432	432	229	266
			down in cluster 3 vs cluster 2 n=728	145	145	442	649
	RONO ET AL	434	up in low transmission n=212	94	94	174	204
			up in high transmission n=223	74	74	186	218
	LEMIEUX ET AL	277	up in uncomplicated n=146	75	75	50	61
			up in severe n=131	89	89	45	74
	ALMELLI	234	up in cerebral malaria=99	30	30	28	72
			up in asymptomatic135	50	50	89	112
	(*) not reported and calculated

## Sheet: S2 Andrade  C & HM
Supplementary Data 2. Andrade et al, expression pattern along the ~48 h IDC in the reference HB3 P. falciparum of DEGs in Andrade et al.
UP IN DRY
gene ID	2	3	4	5	6	7	8	9	10	11	12	13	14	15	16	17	18	19	20	21	22	23	24	25	26	27	28	29	30	31	32	33	34	35	36	37	38	39	40	41	42	43	44	45
PFC0185w	1.94457	1.06059	1.16381	1.00831	0.900508	0.798	0.731797	0.640312	0.47786	0.491	0.338157	0.254875		0.301368	0.158864	0.214824	0.292		0.106	0.0928933	0.0944693	0.0433037	0.0367862		0.045	0.113164	0.271628	0.414	0.838796	1.30282	1.61296	2.30841	3.36565	3.7345	2.64239	4.51088	4.82954	4.07047	5.54345	3.75488	3.46119	2.58457	1.33291	2.03806
PF08_0126	0.688095	0.613716	0.488295	0.470057	0.380496	0.332	0.325638	0.257686	0.302131	0.326	0.263298	0.287625	0.351	0.531181	0.322401	0.418687	0.599	0.625907	0.595	0.730141	0.816552	1.19897	1.19155	1.48854	1.371	1.87885	1.93188	1.974	1.33681	1.52886	1.24365	1.85827	1.78302	1.81471	1.3917	1.01129	1.08784	0.749494	0.6478	0.871647	0.79286	0.745173	0.929486	0.75782
PF07_0104	4.00885	2.22095	1.81656	1.48445	0.985485	0.73	0.814687	0.437286	0.50869	0.34	0.410435	0.324646	0.136	0.13048	0.096954	0.0789149	0.086	0.0575736	0.037	0.0455177	0.0645385	0.0288691	0.0383856	0.0336068	0.044	0.0490931	0.0986108	0.194	0.315207	0.583407	0.754248	1.44275	2.10407	1.9463	1.89527	2.15078	3.4799	4.12393	6.09219	4.53669	5.56187	2.93936	2.79877	3.06653
PFL1010c	0.714828	0.581018	0.513595	0.456661	0.391911	0.372	0.317349	0.252481	0.255886	0.221	0.203927	0.323222	0.267	0.516029	0.370294	0.594054	0.78	0.620972	0.656	0.647466	0.894185	0.880508	1.15717	1.18608	1.188	1.15993	1.40117	1.27	1.8792	1.63767	1.57347	1.93906	2.298	2.32044	2.1672	1.40115	1.95931	1.1396	1.1796	1.01247	0.887687	0.863436	0.742672	0.659631
PFI0180w	0.545129	0.487955	0.399744	0.32149	0.286641	0.183	0.201303	0.244672	0.12486	0.122	0.136812	0.129573	0.141	0.252543	0.279181	0.372654	0.549	0.648114	0.725	1.00511	1.0401	0.815553	1.39548	1.32296	1.316	1.32967	1.48902	1.177	1.72273	2.15635	1.84737	1.58318	1.66882	1.60359	1.26809	1.00213	0.861906	0.644861	0.641283	0.581503	0.499159	0.494868	0.269333	0.352474
PF13_0299	0.970539	0.574311	0.661602	0.664899	0.369081	0.418	0.386029	0.277208	0.312921	0.248	0.236194	0.253451	0.253	0.301368	0.285021	0.264146	0.416	0.463879	0.524	0.502553	0.659415	0.901258	0.984431	1.24509	1.213	1.45948	1.63604	1.447	1.48877	1.78774	1.81858	2.23723	2.52747	2.41765	2.13058	1.16828	1.58753	0.765417	0.939767	0.75389	0.917979	0.910512	0.598264	0.61683
PF08_0118	2.90929	1.30792	1.48513	1.86561	1.3571	0.902	0.954415	0.484138	0.568808	0.556	0.450446	0.321798	0.365	0.492458	0.139006	0.190711	0.287	0.138999	0.422	0.198792	0.303986	0.259822	0.367862	0.285248	0.292	0.267932	0.216944	0.334	0.361848	0.868545	0.85953	1.67456	2.41004	2.07592	1.71032	1.8695	3.01249	2.75004	6.72174	5.46297	7.72841	3.80739	1.80854	2.67377
PFD0385w	1.2216	0.694203	0.766598	0.601575	0.526353	0.41	0.461814	0.346185	0.285175	0.189	0.197473	0.150932	0.058	0.0614521	0.0502292	0.0668584	0.04	0.0279643	0.022	0.0352995	0.0598618	0.163291	0.230314	0.389348	0.462	0.743053	1.11878	1.117	1.98603	1.74741	2.08508	2.56522	4.16828	3.93875	3.23478	4.08308	3.62813	2.7	2.72806	1.92054	1.8083	1.41342	1.39251	1.50431
PFE0770w	2.10613	1.39511	1.11954	0.821991	0.795237	0.689	0.669038	0.653326	0.433157	0.386	0.30589	0.294744	0.207	0.232339	0.0911134	0.100836	0.226	0.0764906	0.098	0.0659543	0.0673445	0.0703685	0.0767712	0.0672137	0.122	0.153936	0.370239	0.566	0.882428	1.29156	1.36785	2.28051	2.35941	2.43631	2.85756	3.2157	4.95148	4.26837	4.49289	3.14667	3.19251	2.32048	1.97588	2.19541
PFD1100c	1.32621	0.586887	0.97659	0.895057	0.658259	0.566	0.552992	0.400846	0.360707	0.251	0.206508	0.212159	0.137		0.0899453	0.0931634	0.138	0.0970526	0.067	0.0510913	0.0673445	0.0712706	0.103961	0.140985	0.23	0.376103	0.87405	0.793	1.41956	1.95469	2.16075	2.57772	3.40875	3.53123	2.99032	4.10794	3.97361	2.78757	3.47622	2.19004	1.9782	1.86925	1.04066	1.72838
MAL13P1.308	1.44244	0.799843	1.10562	0.728223	0.470547	0.525	0.49497	0.5401	0.351458	0.241	0.233612	0.196496	0.08	0.0850227	0.0595742	0.0504178	0.06	0.0287868	0.027	0.0269391	0.0355429	0.0685642	0.0831688	0.130329	0.19	0.305376	0.560289	0.698	1.18108	1.39192	1.84573	2.29013	3.33549	3.06479	2.54351	4.14719	4.55698	3.99655	4.18529	2.97307	2.33775	2.06559	1.57589	1.8656
PF11_0342	0.487013	0.605332	0.445285	0.331232	0.351325	0.315	0.221434	0.180901	0.195769	0.195	0.151009	0.220702	0.278	0.384707	0.146015	0.317852	0.51	0.430157	0.632	0.596375	0.689346	1.21431	1.0612	1.31067	1.591	1.76902	2.19454	2.143	2.11391	1.31689	1.49122	1.55914	1.81534	1.86774	1.41275	0.972038	1.07589	0.714238	0.822459	0.832799	0.774421	0.797989	0.708289	0.813209
PF14_0227	0.347534	0.29009	0.5351	0.47371	0.494645	0.427	0.792188	1.18822	1.45979	1.616	1.64948	2.35083	2.262	2.37474	2.37946	2.36306	3.209	2.27169	2.339	1.78076	1.31322	1.55713	1.07	1.20411	1.07	0.967716	0.80323	0.771	0.540891	0.60498	0.541216	0.419361	0.406162	0.477246	0.239885	0.376779	0.420792	0.224052	0.280236	0.30107	0.183069	0.292787	0.288817	0.342404
PF14_0333	1.52729	1.13437	0.838704	0.752578	0.696308	0.395	0.368267	0.33317	0.23893	0.42	0.214252	0.233517	0.159	0.20961	0.0607423		0.288	0.163673	0.209	0.157919	0.113176	0.295909	0.269499	0.403282	0.602	0.804627	1.20484	1.424	1.3007	1.6855	1.67464	2.17856	2.72678	3.05595	2.60394	2.7709	2.55344	1.92548	1.79872	1.87441	2.07698	1.91403	2.38503	2.49501
PF10_0306	1.05655	0.796489	0.762803	0.7952	0.724211	0.527	0.673775	0.610379	0.457821	0.275	0.316215	0.355971	0.185	0.141424	0.137838	0.164406	0.158	0.0699108	0.08	0.0808172	0.0954047	0.0523253	0.13435	0.170493	0.17	0.305376	0.635592	0.802	1.04643	1.90592	1.99049	2.58157	3.41521	3.32698	3.44536	5.57319	4.54383	3.29937	3.26768	1.74815	1.84123	1.38012	1.51056	1.5811
PF07_0019	1.42152	0.864401	0.900689	0.580873	0.603721	0.525	0.441684	0.482837	0.294423	0.395	0.174241	0.202191	0.192	0.276113	0.162369	0.179751	0.495	0.426045	0.443	0.367858	0.38536	0.590915	0.552593	0.567218	0.677	0.699784	0.860603	0.926	1.19839	1.71176	1.69521	2.14489	2.37664	2.72993	1.95845	2.88864	2.80448	2.25076	2.88186	2.25681	2.07961	1.52364	0.986791	1.15813
PF11_0482	0.411462	0.317757	0.384564	0.222851	0.16615	0.162	0.213145	0.171791	0.177271	0.171	0.185857	0.333189	0.348	0.472255	0.508133	0.641183	0.99	0.93845	1.11	0.928933	1.06161	1.65546	1.40587	1.48608	1.99	1.84141	2.21516	2.203	2.08232	1.542	1.64503	1.43314	1.10106	1.36791	0.885376	0.562552	0.681396	0.362805	0.381902	0.42247	0.480721	0.564908	0.608579	0.602983
PF13_0031	0.283607	0.337041	0.555341	0.449355	0.445181	0.54	0.811134	1.09061	1.26093	1.274	1.22743	1.86244	1.827	1.9934	2.16102	2.00575	3.488	2.44688	2.545	1.89502	1.38898	1.51473	1.54982	1.37952	1.445	1.11333	1.12416	1.007	0.765072	0.786942	0.797019	0.805057	0.680888	0.700157	0.669296	0.409486	0.460241	0.276369	0.311518	0.354486	0.210727	0.454682	0.597118	0.499758
PF10_0368	1.84809	1.14275	1.13219	1.14957	0.968997	0.97	0.731797	0.713193	0.615052	0.743	0.345901	0.38872	0.72	0.691967	0.278013	0.400055	0.604	0.532145	0.381	0.378076	0.360106	0.308539	0.317481	0.240166	0.511	0.275421	0.469746	0.587	0.907253	1.65267	1.32178	2.00735	3.32902	2.76822	2.77058	4.08832	3.46914	2.57717	3.3537	2.50568	1.9321	1.47083	0.622332	0.891257
PFC0170c	0.423085	0.454418	0.304868	0.281303	0.260006	0.199	0.227354	0.205629	0.265135	0.38	0.379458	0.47273	0.618	0.890634	0.726571	0.991916	0.98	1.62193	1.238	1.3228	1.50309	1.92792	1.80812	1.50083	1.506	1.5768	1.05693	1.288	1.2029	1.40599	0.96399	1.24462	1.30252	1.43174	1.0044	0.889617	0.824847	0.682393	0.553954	0.546297	0.563694	0.407606	0.37592	0.354992
MAL7P1.87	0.65555	0.544967	0.419984	0.404298	0.257469	0.222	0.27472	0.157475	0.184978	0.113	0.121324	0.132421	0.082	0.142266	0.0957859	0.153446	0.163	0.224537	0.261	0.31305	0.418097	0.642338	0.748519	1.02952	1.021	1.38376	1.6217	1.761	1.55271	1.67612	1.51919	2.2834	2.68153	2.42355	2.04451	1.45609	1.63296	0.928054	0.925429	0.745392	0.960124	0.729098	0.811438	0.834609
PF14_0234	2.11194	1.2115	1.44085	0.878008	0.67982	0.783	0.611015	0.840735	0.525646	0.572	0.476259	0.595184	0.542	0.690283	0.601582	0.717906	0.69	0.789581	0.734	0.822106	0.638837	0.624295	0.602174	0.526234	0.574	0.566651	0.470643	0.555	0.815475	1.13211	1.38841	1.61973	2.00065	1.93157	1.69842	2.88733	2.99097	3.1754	2.64203	2.89901	2.71048	1.85317	1.13349	1.44389
PFC0250c	0.534668	0.593594	0.46932	0.34828	0.408399	0.272	0.22617	0.21604		0.283	0.108417	0.158051	0.254	0.321571	0.189236	0.27401	0.4	0.3915	0.611	0.620527	0.650061	0.997789	1.22034	1.32296	1.565	1.64587	1.70507	1.96	1.97625	2.41804	1.86136	2.10738	2.08252	2.03468	1.56749	1.22584	1.08187	0.693766	0.835493	0.837655	0.85081	0.746321	0.655569	0.702431
PF11_0339	0.402163	0.529875	0.279568	0.300788	0.365276		0.356426	0.408654	0.588847	0.826	0.844101	1.21172	1.182	1.67688	1.54659	2.15372	1.978	2.53653	3.343	2.4496	2.47023	2.86616	2.19038	2.17789	1.736	1.96539	1.26043	1.237	0.854594	0.912628	0.70243	0.70214	0.634562	0.620616	0.531958	0.347997	0.469804	0.316175	0.424915	0.583931	0.565011	0.375457	0.438956	0.469546
MAL13P1.59	0.882202	0.541613	0.655277	0.446919	0.3323	0.397	0.422737	0.596063	0.647423	0.969	0.757626	1.29431	1.438	2.33013	1.83161	1.89067	3.444	2.23632	2.332	1.40455	1.61065	1.7944	1.40667	1.14837	1.68	1.03512	0.762889	0.814	0.580762	0.698775	0.698317	0.713682	0.748761	0.855312	0.641829	0.87261	0.882228	0.875737	1.34774	1.34389	1.37236	0.932327	0.82863	0.722572
PF13_0134	0.631141	0.462802	0.51739	0.496848	0.492109	0.226	0.613383	0.592158	0.662838	0.37	0.681476	0.897047	0.735	0.680182	0.953187	1.08069	1.311	1.37436	1.389	1.30701	1.41797	1.85123	1.63139	1.50821	1.878	1.58928	1.90857	1.852	1.6648	1.52792	1.2601	1.07629	0.972851	0.822906	0.846921	0.552086	0.731604	0.535678	0.509638	0.517161	0.558426	0.516684	0.551274	0.489688
PFL1605w	0.444007	0.681627	0.475645	0.420129	0.577086	0.397	0.448788	0.329266	0.397703	0.638	0.405272	0.558163	0.804	1.14907	0.938001	1.47746	1.565	1.73297	1.464	1.64886	2.0035	1.96851	2.45268	2.33117	1.578	1.47778	1.33214	0.956	0.973454	0.809453	0.73533	0.770431	0.756302	0.870041	0.61253	0.680296	0.641946	0.520893	0.593057	0.746606	0.615059	0.529314	0.424057	0.531229
MAL13P1.193	0.813625	0.725225	0.47438	0.463968	0.398253	0.29	0.284193	0.195217	0.235847	0.204	0.185857	0.351699	0.274	0.47478	0.398329	0.49541	0.672	0.591363	0.813	0.683695	1.13924	1.58961	1.40187	1.691	1.47	1.66168	1.69252	1.784	1.49629	1.55419	1.24118	1.50912	1.33376	1.02618	1.04286	0.727393	0.933632	0.806361	0.905878	0.826729	0.989099	0.766988	0.853844	0.771667
PF14_0017	0.290581	0.473702	0.891834	0.574785	1.15037	1.729	1.80936	3.84187	3.13692	3.951	3.7094	4.38272	4.983	3.86643	4.26831	3.03603	2.908	1.05853	0.852	0.533207	0.405938	0.416798	0.393452	0.22951	0.306	0.17141	0.17481	0.168	0.118108	0.189467	0.168616	0.165436	0.202542	0.206217	0.284749		0.36102	0.118281	0.310214	0.450391	0.388528	0.654466	0.676198	0.516123
PFC0915w	0.445169	0.577665	0.417454	0.305659	0.279031	0.319	0.170516	0.166585	0.232764	0.447	0.236194	0.47273	0.739	0.942826	0.797827	1.12125	1.291	1.78314	1.943	1.86901	1.64994	2.5053	1.8545	1.641	2.092	2.26494	1.87898	1.924	1.72498	1.3122	1.2749	1.12631	0.987934	1.10081	0.85333	0.652822	0.708891	0.431045	0.54092	0.582717	0.472818	0.624613	0.647546	0.691102
PFI0570w	0.477714	0.457772	0.416189	0.322707	0.305665	0.221	0.331559	0.273304	0.422367	0.644	0.453027	0.781712	0.674	0.894001	0.830534		1.233	1.21316	1.141	1.04133	1.29264	1.61848	1.56421	1.55739	1.752	1.54685	1.67728	1.907	1.39549	1.11054	1.10546	1.05321	1.11398	1.06644	0.808466	0.524613	0.701718	0.443555	0.480962	0.617922	0.455697	0.580982	0.835506	0.728867
PF11_0091	0.86593	0.544128	0.604676	0.644197	0.64938	0.692	1.14151	0.856352	1.47674	1.068	1.3836	1.95357	1.371	1.52199	1.48118	1.83367	1.238	0.907196	0.656	0.507197	0.486377	0.402363	0.394252	0.318036	0.342	0.33117	0.576425	0.552	0.774099	0.990478	1.01992	1.48315	2.20965	2.04548	2.37962	3.01816	3.41774	2.34061	2.27577	1.09381	1.17348	1.09537	1.02347	1.17072
PF14_0096	0.266172	0.362193	0.255533	0.168051	0.168687	0.228	0.297219	0.378721	0.63355	0.66	0.769242	1.31567	1.169	1.7013	1.87016	2.57131	2.795	2.75531	2.612	2.44217	1.99882	1.79981	2.19997	1.94838	1.417	1.41538	1.19857	0.963	1.03063	0.87511	0.996891	0.801209	0.689507	0.78559	0.851499	0.773182	0.784203	0.432182	0.423612	0.403046	0.451746	0.396124	0.334661	0.319745
MAL13P1.180	0.338236	0.316081	0.270713	0.216762	0.21181	0.174	0.239196	0.219944	0.348375	0.357	0.45948	0.696279	0.566	0.745843	0.82703	1.07412	1.093	0.964769	1.347	1.30051	1.50403	1.92431	1.77693	2.07625	1.799	2.13846	2.04214	2.107	1.3511	1.4407	1.32754	1.21768	0.964232	0.977078	0.706835	0.446117	0.465023	0.390101	0.53701	0.390906	0.457014	0.401865	0.508868	0.371357
PFL1430c	0.798515	0.757084	0.409864	0.532163	0.520012	0.428	0.39787	0.285017	0.399244	0.54	0.307181	0.455643	0.63	0.74921	0.44155	0.598438	0.832	0.804385	0.89	0.795167	1.34595	1.34151	1.73535	1.55329	1.37	1.88218	1.59032	1.364	1.56851	1.17525	1.3004	1.52643	1.66236	1.64974	1.20675	0.863452	0.979058	0.789301	0.997117	1.23949	0.973295	0.880659	0.553566	0.69236
PF13_0191	0.246412	0.387345	0.251738	0.250859	0.30186	0.157	0.311428	0.30584	0.451655	0.522	0.943483	1.36266	1.135	1.42687	1.66457	1.93451	2.268	2.38601	2.642	2.54528	1.98199	2.27525	1.98725	1.6828	1.541	1.3588	1.25953	0.984	0.880923	0.633118	0.543684	0.583835	0.505279	0.50376	0.507237	0.523304	0.396883	0.388964	0.380599	0.489239	0.439892	0.359382	0.440102	0.460734
MAL8P1.24	0.78108	0.459449	0.586966	0.58818	0.531427	0.465	0.472471	0.439889	0.618135	1.127	1.00802	1.35696	1.297	1.43781	1.96595	2.4924	1.843	2.89513	2.576	2.53784	2.82753	1.82687	2.07522	2.05166	1.245	1.30388	0.987005	0.711	0.544653	0.625615	0.507493	0.459758	0.474036	0.49885	0.332359	0.514147	0.615647	0.502696	0.736433	0.678622	0.894272	0.568352	0.641815	0.619348
PF13_0021	0.231302	0.202895	0.216317	0.151003	0.124296	0.088	0.159859	0.1796	0.255886	0.249	0.403981	0.731876	0.547	0.866221	1.02094	1.3284	1.398	1.52981	1.769	2.14583	1.59943	2.25811	1.8665	2.18363	1.882	1.80979	1.67369	1.801	1.236	1.29438	0.786326	0.779087	0.623788	0.572499	0.462373	0.416027	0.36102	0.321862	0.484873	0.267078	0.25814	0.268676	0.355291	0.302121
PFD0595w	0.513746	0.487955	0.423779	0.291046	0.280299	0.219	0.232091	0.174394	0.243555	0.349	0.162625	0.31895	0.307	0.473097	0.352772	0.530483	0.734	0.851267	0.757	0.841613	1.10651	1.28107	1.58261	1.46067	1.876	1.4212	1.72838	1.551	2.36292	1.54012	1.89343	1.69187	1.46736	1.65858	2.09579		0.907332	0.606192	0.664745	0.732038	0.620327	0.889844	0.601702	0.50857
PF07_0113	0.851982	0.583533	0.718527	0.56626	0.812994	0.281	0.389581	0.596063	0.410035	0.403	0.484003	0.566706	0.58	0.671763	0.681014	0.930538	0.722	0.977929	1.076	1.23734	1.34128	1.85665	1.72255	1.89346	1.671	1.89799	1.6208	1.689	1.53616	1.32158	1.17867	1.58126	1.15277	1.19115	0.828609	0.6018	0.711282	0.568661	0.636069	0.872861	0.7573	0.662503	0.679637	0.488429
PFL1925w	0.39519	0.414175	0.211257	0.263037	0.216883	0.182	0.297219	0.209533	0.359166	0.271	0.449155	0.620813	0.632	0.601052	0.6962	0.870256	0.994	1.2732	1.072	1.05155	1.64339	1.48676	1.85291	1.83772	1.464	1.50857	1.56702	1.596	1.38495	1.67237	1.19594	1.54567	1.39517	1.10179	0.828609	0.414719	0.645533	0.370767	0.384509	0.352058	0.509696	0.391531	0.181084	0.299603
PF07_0064	0.403326	0.314404	0.321313	0.230157	0.190248	0.143	0.166963	0.221246	0.24972	0.248	0.281367	0.402959	0.4	0.532023	0.513973	0.6642	0.732	0.945852	1.118	1.51509	1.10651	1.87018	1.5858	1.51313	1.902	1.61425	1.84851	2.116	1.81526	2.08976	1.66889	1.38601	0.912519	0.880843	0.741628	0.60965	0.529576	0.369629	0.435343	0.381194	0.406966	0.46846	0.424057	0.445628
MAL8P1.109	1.8725	1.01699	1.00316	0.740401	0.626551	0.568	0.571939	0.50366	0.426991	0.297	0.298146	0.277657	0.153	0.164153	0.131998	0.142485	0.162	0.176833	0.162	0.160705	0.202034	0.213812	0.299887	0.364757	0.362	0.420203	0.612284	0.706	0.911015	1.40036	1.45585	2.11123	2.78496	2.6877	2.2432	2.87948	3.78713	3.74634	3.98717	2.94393	2.93964	1.92321	1.45325	1.60502
PF14_0444	0.618355	0.374769	0.356734	0.372636	0.282836	0.2	0.300771	0.208232	0.274384	0.241	0.262007	0.39584	0.334	0.449526	0.344596	0.621455	0.635	0.840575	0.706	0.794238	1.01859	1.05102	1.38108	1.2164	1.061	1.21069	1.27387	1.226	1.31424	1.56075	1.39992	1.70726	1.81642	1.74303	1.39811	1.09632	1.26835	0.64941	0.772929	0.647058	0.713837	0.563759	0.530644	0.399051
MAL13P1.278	1.51334	0.901291	0.814668	0.685601	0.816799	0.604	0.724692	0.387831	0.440864	0.335	0.349773	0.303287	0.233	0.213819	0.209094	0.260858	0.203	0.155449	0.113	0.218299	0.274055	0.170508	0.23991	0.246723	0.254	0.319521	0.596147	0.787	1.01558	1.42194	1.45914	2.26512	2.98104	2.97248	2.69	3.56239	4.37767	3.37557	3.67304	2.59309	2.06381	1.59483	1.33979	1.87567
PFB0315w	1.50288	1.05304	0.877919	0.686819	0.516207	0.445	0.423921	0.412559	0.31138	0.213	0.227159	0.271962	0.117	0.222238	0.193908	0.281682	0.271	0.316655	0.362	0.394797	0.508825	0.613469	0.577383	0.704924	0.629	0.763855	0.893773	0.836	1.27437	1.26249	1.33988	1.55048	1.87244	1.93844	1.844	2.24105	3.1655	2.81032	3.18686	2.47048	2.43126	1.82447	1.05326	1.26261
PFC0125w	0.423085	0.333687	0.244147	0.239899	0.249859	0.189	0.187094	0.110623	0.131026	0.215	0.163916	0.377329	0.448	0.705436	0.650643	1.11029	1.043	1.19013	1.771	1.74732	2.15689	2.4223	2.47667	2.55002	2.091	1.93959	1.81354	1.854	1.2533	1.13868	1.01005	1.04071	0.822021	0.817996	0.690355	0.397711	0.60967	0.417397	0.531796	0.515947	0.437258	0.490275	0.55815	0.488429
PF07_0075	0.528856	0.596948	0.45161	0.431088	0.662064	0.735	0.425106	0.304539	0.517939	0.867	0.518851	0.721909	1.182	1.12045	1.03612	1.18153	1.403	1.61042	2.338	1.80399	1.92774	2.45027	2.32633	1.9828	1.718	1.88967	1.59301	1.344	1.15852	0.995168	0.741088	0.742537	0.735833	0.713905	0.766349	0.423877	0.810502	0.406024	0.801604	0.922635	0.891638	0.857695		0.647042
MAL13P1.295	0.29523	0.324465	0.237822	0.1851	0.21181	0.166	0.19183	0.205629	0.302131	0.321	0.49691	0.914134	0.756	1.20294	0.943842	1.3284	1.571	1.5989	1.868	1.42963	1.54799	2.15526	1.54742	1.69346	1.706	1.56266	1.79292	1.818	1.28941	0.711906	0.771521	0.884889	0.75307	0.835672	0.774589	0.494523	0.514035	0.351432	0.483569	0.424897	0.349016	0.456978	0.365606	0.467029
PFE0435c	0.607894	0.518976	0.47185	0.437177	0.360203	0.296	0.420369	0.283715	0.433157	0.379	0.336866	0.461338	0.5	0.570747	0.424028	0.714618	0.597	0.669499	0.921	0.888989	1.06068	1.07718	1.48184	1.71887	1.314	1.40206	1.75886	1.459	1.56475	1.70332	1.16715	1.55529	1.47921	1.65563	1.15822	0.716927	0.934827	0.63235	0.543527	0.74782	0.742812	0.563759	0.724335	0.532488
PF14_0063	0.419598	0.409983	0.330168	0.264255	0.267616	0.176	0.187094	0.106719	0.232764	0.149	0.194892	0.299016	0.252	0.361978	0.457903	0.552404	0.564	0.72625	0.878	1.05527	1.09996	1.43624	1.57941	1.65657	1.595	2.10934	1.98208	2.286	1.90177	1.61891	1.56443	1.94772	1.74962	1.62421	1.27542	0.660672	0.775835	0.503833	0.496603	0.604568	0.539988	0.535055	0.702559	0.629418
PFE0215w	0.39054	0.470348	0.344084	0.293481	0.266347	0.205	0.174068	0.200423	0.146441	0.187	0.156172	0.314678	0.408	0.482357	0.504628	0.601726	0.816	1.01001	1.063	1.29679	1.32538	1.92792	1.77374	1.691	1.911	1.84889	1.96146	1.847	1.77764	1.83651	1.432	1.2677	1.05688	0.934853	0.858823	0.62404	0.743558	0.520893	0.564381	0.587573	0.450429	0.561463	0.503138	0.480876
PFL1300c	0.536993	0.607009	0.50221	0.608882	0.488304		0.378924	0.281113	0.565725	0.518	0.63114	0.605151	0.946	1.05226	1.0186	0.929442	1.155	1.38588	1.219	1.35903	1.82485	1.12139	1.75614	1.3246	1.097	1.27143	1.17347	1.059	1.32853	1.74459	1.17209	1.43698	1.70545	1.61046	1.40818	0.818971	1.1775	0.568661	0.599574	0.750248	0.729642	0.546536	0.43781	0.415416
PF10_0363	0.484688	0.417528	0.375709	0.245988	0.315812	0.175	0.272352	0.244672	0.42545	0.607	0.49691	0.989599	1.078	1.43781	1.68443	2.16358	1.92	2.64098	2.739	2.97444	2.54038	2.35373	2.45748	1.93116	1.719	1.34715	1.30614	0.915	0.932079	0.734417	0.633338	0.63385	0.525749	0.564643	0.526464	0.423877	0.535553	0.570935	0.603484	0.606997	0.678277	0.497165	0.515745	0.478358
MAL8P1.2	0.178998	0.441842	0.478175	0.471275	0.698845	1.211	1.52162	3.15861	3.15233	4.782	3.45643	4.33003	4.213	3.49267	4.00081	4.27346	3.785	3.28992	2.438	1.54667	0.918504	0.838107	0.598176	0.404102	0.483	0.238809	0.182878	0.204		0.211977	0.135715	0.110611	0.127128	0.161046	0.159313		0.257018	0.14444	0.182479	0.230659	0.230483	0.287046	0.340391	0.366322
PF13_0058	3.18709	1.13269	1.91143	1.25917	0.875142	0.721	0.762585	0.770457	0.48865	0.369	0.383331	0.378753	0.119	0.12122	0.0957859	0.081107	0.101	0.0435914	0.05	0.0483045	0.0579911	0.0270648	0.0287892	0.0303281	0.029	0.048261	0.121022	0.209	0.421279	0.863855	1.26339	1.62743	2.51454	1.70768	1.66637	3.51399	3.57434	4.25586	6.77649	4.31453	4.76506	3.40782	2.33116	2.94064
PF14_0493	0.404488	0.315242	0.301073	0.243553	0.129369	0.181	0.251037	0.382625	0.422367	0.415	0.428504	0.572401	0.596	0.798035	0.692696	0.793533	1.002	1.27813	1.068	1.09614	0.92131	1.52104	1.24833	1.39509	1.515	1.57098	1.56253	1.589	1.91155	1.80368	1.71084	1.52355	1.57509	1.56333	1.04469	0.720852	0.704109	0.514069	0.467928	0.39819	0.403015	0.4432	0.37019	0.406604
PFL0050c	0.199919	0.151752	0.193547	0.21798	0.168687	0.201	0.354057	0.501057	1.16074	1.379	1.83792	2.83922	2.605	3.27379	2.73457	3.12919	3.696	3.66004	3.433	2.24059	2.36267	1.74929	1.50344	1.07706	1.005	0.759695	0.583597	0.439	0.420526	0.314214	0.287058	0.269314	0.231631	0.300488	0.299398	0.21063	0.245063	0.186521	0.237223	0.257366	0.252872	0.236526	0.206298	0.245473
PF14_0338	0.338236	0.351294	0.231497	0.265473	0.256201	0.244	0.221434	0.204327	0.353	0.353	0.503363	0.969665	0.808	0.880532	1.21485	1.8271	1.523	1.5586	2.088	2.00278	2.39353	2.40696	2.50706	2.56068	1.736	2.15344	1.60467	1.265	0.940354	0.677202	0.61771	0.688675	0.570998	0.685428	0.513646	0.370238	0.551094	0.235426	0.349317	0.433395	0.45438	0.305418	0.461878	0.438075
MAL8P1.82	0.667173	0.621262	0.470585	0.529727	0.49845	0.343	0.517468	0.301936	0.564183	0.437	0.504654	0.750387	0.555	0.476464	0.557194	0.585285	0.546	0.467991	0.474	0.427309	0.631355	0.812846	0.82609	1.13198	0.968	1.31386	1.49351	1.594	1.26534	1.42756	1.28066	2.19876	2.37772	2.3823	2.15988	1.44432	1.78836	1.18054	1.23695	0.830371	1.17217	0.80373	1.09567	0.916433
PF14_0538	0.414949	0.423397	0.425044	0.39212	0.208005	0.204	0.224986	0.12624	0.178812	0.213	0.160044	0.284777	0.269	0.417537	0.455567	0.532675	0.718	0.776421	0.939	1.04598	1.22155	1.60043	1.50424	1.90166	1.733	2.05276	2.08517	2.106	1.5971	1.3469	1.10711	1.25039	1.30791	1.11161	0.727894	0.576943	0.711282	0.508382	0.552651	0.381194	0.447795	0.400717	0.60514	0.517382
PF14_0154	0.431221	0.513945	0.565461	0.66977	0.512402	0.574	0.896393	0.804294	1.1222	1.065	1.12289	1.55203	1.149	1.11961	1.202	1.40403	1.403	1.28225	1.23	1.70273	1.30199	1.42722	1.35309	1.46805	1.299	1.31719	1.2667	1.493	1.04041	1.10491	0.988665	1.1542	0.937298	1.06742	0.668381	0.512838	0.488931	0.336647	0.50312	0.370268	0.468867	0.444348	0.594825	0.553888
PFI0085c	0.478877	0.295959	0.411129	0.273997	0.242249	0.186	0.243932	0.311046	0.288257	0.387	0.34461	0.512598	0.647	0.806453	0.901789	1.25058	1.098	1.43111	1.926	2.00835	1.80988	1.92431	2.02964	1.71067	1.977	1.71077	1.65666	1.538	1.76486	1.80837	1.15317	1.12535	0.981469	0.98788	0.688524	0.614883	0.55468	0.3992	0.507031	0.489239	0.458331	0.479942	0.39655	0.492205
PFE1605w	0.231302	0.275837	0.326373	0.593051	0.705187	0.651	1.6945	0.857654	2.69451	1.571	2.94274	3.94131	2.505	1.65584	2.69486	3.03165	1.822	1.80452	1.454	1.37203	1.93054	1.47503	1.51223	1.45985	0.953	0.991847	0.918874	0.76	0.442342	0.449279	0.341344	0.381849	0.340444	0.338786	0.300314	0.223713	0.352652	0.25476	0.295877	0.184527	0.337163	0.307714	0.507722	0.531229
PF10_0093	0.277795	0.396568	0.308663	0.311748	0.508597	0.298	0.580228	0.450301	0.846275	0.657	0.924123	1.52356	1.284	1.30565	1.89352	1.97178	1.838	2.4074	1.976	2.62331	2.44591	1.83229	2.24876	2.25412	1.403	1.53603	1.01928	0.911	0.543148	0.709092	0.458142	0.465529	0.38677	0.395741	0.313132	0.347997	0.355043	0.20813	0.324552	0.318066	0.262092	0.305418	0.39082	0.329815
PF10_0153	0.175511	0.323626	0.159392	0.186318	0.251128	0.312	0.229723	0.350089	0.502524	0.612	0.903473	1.39256	1.299	1.75349	1.97296	2.25455	2.199	2.86963	2.55	2.65861	2.46182	2.56935	2.23916	1.84756	1.476	1.45282	1.08293	0.856	0.783879	0.662195	0.471302	0.493422	0.477268	0.588211	0.524633	0.576943	0.661073	0.309351	0.39233	0.625206	0.36087	0.434014	0.451563	0.312192
PF13_0077	0.546291	0.642222	0.361794	0.338538	0.485767	0.48	0.484312	0.482837	0.601179	0.777	0.601455	0.847211	0.958	1.32248	1.02795	1.63748	1.603	2.05867	2.646	2.13562	1.85946	2.58379	1.91928	1.91477	1.829	1.53686	1.35276	1.285	1.09307	1.07771	1.05447	1.02917	1.28959	1.41013	1.29648	1.1094	1.08426	0.802949	0.831583	0.971194	0.849493	0.817508	0.797685	0.852233
PFL0615w	0.483526	0.539936	0.473115	0.38116	0.454059	0.378	0.459446	0.514072	0.533354	0.452	0.443992	0.751811	0.563	0.885583	0.688023	0.928346	0.895		1.356	1.36832	1.14392	1.77996	1.3339	1.58362	1.624	1.53936	1.69431	1.573	1.18936	1.35628	1.07092	1.07245	0.964232	1.06251	0.856992	0.808505	0.671832	0.58572	0.570898	0.791523	0.65457	0.578686		0.732643
PFD0285c	0.356833	0.766307	0.294748	0.273997	0.380496	0.514	0.414448	0.387831	0.852441	0.866	1.04157	1.69869	1.261	1.83346	2.12364	2.42006	2.073	2.72488	1.577	2.04458	1.90248	2.19586	1.84731	1.68198	1.551	1.59012	1.13133	1.054	0.762063	0.602166	0.47377	0.577102	0.551605	0.597049	0.545692	0.443501	0.438723	0.467439	0.453591	0.613066	0.445161	0.485683	0.515745	0.629418
PFC0955w	0.462604	0.404114	0.52245	0.356805	0.509865	0.361	0.538783	0.497153	0.739912	0.646	0.66857	1.01523	0.82	1.00512	0.83287	1.03466	1.104	1.00507	1.308	0.926146	1.00081	1.42541	1.26273	1.36477	1.42	1.19071	1.41013	1.411	1.3842	1.14524	1.10957	1.31771	1.24865	1.31685	1.03095	0.956339	0.95754	0.664196	0.741647	0.590001	0.529451	0.631502	0.660153	0.579065
PFL2245w	0.447494	0.354647	0.52245	0.367765	0.403326	0.414	0.476023	0.652025	0.749161	0.753	0.828613	1.04513	0.858	1.1255	0.973045	1.11577	1.293	1.15887	1.305	1.11565	0.955917	1.49759	1.21075	1.13444	1.528	1.52022	1.54909	1.659	1.813	1.55137	1.50685	1.33407	1.31114	1.22356	0.902772	0.894851	0.744753	0.578896	0.882416	0.694404	0.579499	0.606242	0.606286	0.713761
PFL0415w	0.270821	0.243977	0.196077	0.158309	0.164882	0.064	0.120782	0.139255	0.26976	0.321	0.409144	0.821581	0.799	1.25935	1.36787	1.77011	1.88	1.84976	2.46	2.16349	2.49362	2.72182	2.4023	2.21395	2.169	1.81228	1.4702	1.406	1.13294	1.17338	0.86282	0.835835	0.671192	0.575445	0.478854	0.461816	0.378952	0.285468	0.33889	0.310782	0.279213	0.285898	0.347268	0.304639
PFE0795c	0.60092	0.390699	0.53004	0.371418	0.473084	0.357	0.396686	0.471124	0.451655	0.487	0.51627	0.576673	0.674	0.736583	0.830534	0.906425	0.845	1.37601	1.422	1.78076	1.50964	1.58961	1.82252	1.6328	1.42	1.42786	1.29718	1.335	1.31499	1.99596	1.41966	1.53894	1.39517	1.49753	1.09871	1.26378	1.03285	0.741533	0.839403	0.820659	0.887687	0.747469	0.523767	0.686066
PF10_0047	0.226653	0.312727	0.184692	0.197278	0.298055	0.255	0.459446	0.417764	0.937222	0.814	1.07642	1.99629	1.342	1.92353	1.83045	2.28524	2.394	1.87361	2.207	1.87552	2.19898	2.3826	1.8689	1.8992	1.586	1.47945	1.12327	0.949	0.784631	0.528068	0.524766	0.517468	0.485887	0.480192	0.477938	0.358463	0.376561	0.285468	0.303697	0.271934	0.308188	0.463867	0.477923	0.425487
PF11_0443	0.669497	0.590241	0.714732	0.421346	0.239713	0.248	0.266431	0.229055	0.2081	0.14	0.123905	0.138117	0.096	0.102701	0.0782641	0.0953555	0.086	0.110212	0.101	0.116117	0.184262	0.501601	0.646158	0.781974	1.126	1.23648	1.60018	2.077	1.97249	2.56812	2.60738	2.65563	2.57272	2.27232	1.7387	1.34489	1.16435	0.796125	0.793783	0.732038	0.723057	0.713024	0.718604	0.731384
PFL2280w	1.09491	0.684981	0.92852	0.51755	0.38557	0.378	0.413264	0.398243	0.309838	0.176	0.216833	0.254875	0.162	0.202034	0.27334	0.347445	0.294	0.436737	0.537	0.615883	0.561204	0.799314	0.793302	0.860663	0.972	0.992679	1.25325	1.224	1.67383	1.93781	2.29071	2.43248	2.2883	2.54531	2.05733	2.11153	1.95572	0.975821	1.22522	1.39245	1.21563	1.34223	1.02805	1.32052
PF08_0101	1.21114	0.719356	0.599616	0.733094	0.380496	0.324	0.339848	0.213437	0.243555	0.222	0.298146	0.435708	0.403	0.508453	0.413515	0.737635	0.743	0.924467	0.896	1.02926	1.57324	1.45609	1.58021	1.54591	1.281	1.50025	1.34021	1.376	0.88318	1.36378	0.977973	1.49662	1.56432	1.65269	1.22048	1.32658	1.38192	1.14756	1.1822	1.16908	1.39343	0.757803	0.966161	0.923986
PF11_0511	0.13018	0.109832	0.108791	0.121776	0.144589	0.135	0.386029	0.559622	1.39813	1.467	1.88955	2.88194	2.033	2.19207	2.86307	3.55665	2.627	3.02426	2.938	2.48768	2.51981	1.91168	1.64418	1.48116	1.027	0.926112	0.694758	0.647	0.381408	0.397692	0.299396	0.378963	0.26072	0.414399	0.287495	0.202781	0.197246	0.189933	0.215064	0.201523	0.193605	0.181413	0.226928	0.20519
PF07_0087	0.362644	0.301828	0.298543	0.214327	0.148394	0.119	0.142097	0.157475	0.243555	0.267	0.332994	0.588064	0.532	0.775306	0.781473	1.06535	1.222	1.2732	1.609	1.36553	1.66958	2.01994	1.67617	1.91641	2.015	1.90631	1.84044	1.95	1.71069	1.87591	1.37525	1.16959	1.03965	1.11259	0.778251	0.635815	0.528381	0.395788	0.467928	0.4164	0.400381	0.350197	0.322054	0.366322
PFD0560w	0.614868		0.46932	0.490759		0.24	0.36353		0.305214	0.52	0.428504	0.525413	0.481	0.784566	0.675174	0.698178	0.965	1.73626	1.13	1.02461	1.23278	1.38301	1.28672	1.4951	1.616	1.5535	2.17751	2.117	1.27211	1.35909	1.02486	1.03205	1.02672	0.851384	0.905519	0.761408	0.778226	0.574347	0.49921	1.06224	1.14583	0.636095	0.451563	0.456958
PFD0710w	1.23904	0.76463	1.03352	0.549212	0.512402	0.442	0.332743	0.317553	0.316004	0.434	0.237484	0.378753	0.644	0.696176	0.485938	0.579805	0.862	0.774776	1.002	0.668832	0.873608	1.15747	1.04521	0.981156	1.377	1.32468	1.40296	1.458	1.42332	1.2531	1.48958	1.52836	1.65589	1.7774	1.21041	1.49927	1.31976	1.1885	1.4481	1.68866	1.50011	1.56957	1.1461	1.36206
PF13_0071	0.506772	0.871946	0.5351	0.533381	0.700113	0.567	0.83837	0.560924	0.974218	0.884	0.899601	1.45236	1.06	1.31743	1.41927	1.89505	1.273	2.07183	2.258	2.05666	2.70407	2.78046	1.8561	1.75411	1.2	1.31636	1.18154	0.991	0.579258	0.608731	0.366843	0.491498	0.493428	0.500814	0.375392	0.405561	0.461436	0.439006	0.40406	0.606997	0.61901	0.676281	0.69912	0.582842
PFC0150w	1.12861	0.771337	0.657807	0.584527	0.481962	0.396	0.429842	0.262892	0.353	0.267	0.276204	0.283353	0.226	0.317362	0.234792	0.322236	0.393	0.476216	0.368	0.399441	0.547174	0.572872	0.747719	0.953287	0.809	1.05841	1.26491	1.31	1.46093	1.68269	1.44763	2.09873	2.78712	3.03042	2.21848	2.12592	2.15297	1.65935	1.88344	1.24556	1.35787	1.12293	0.82863	1.01211
PFL1685w	0.811301	0.531552	0.574316	0.455444	0.327227	0.268	0.278272	0.288921	0.232764	0.142	0.165206	0.203615	0.121	0.230656	0.260491	0.329908	0.333	0.426867	0.593	0.678121	0.66035	1.0014	0.998026	1.24509	1.225	1.35214	1.52847	1.786	1.42708	1.93312	1.72482	1.78228	2.10192	1.95121	1.6682	1.67719	1.69871	1.28631	1.52109	0.978478	1.04046	0.837028	0.874474	0.969305
PFB0220w	0.526532	0.525683	0.590761	0.558954	0.573281	0.479	0.537599	0.564828	0.67517	0.524	0.556281	0.720485	0.677	0.77699	0.63429	0.82203	0.9	0.840575	0.86	0.894563	1.04945	1.18815	1.25873	1.17624	1.361	1.26394	1.40386	1.305	1.58657	1.69113	1.32343	1.47353	1.51584	1.34729	1.27084	1.20098	0.987426	0.742671	0.868078	0.67498	0.632181	0.651021	0.571903	0.650819
PF14_0015	0.52072	0.814935	0.665397	0.586962	0.786359	0.907	1.43162	2.21506	2.1812	2	1.91278	2.28676	2.351	1.53798	2.4367	1.88738	1.787	1.2806	0.862	0.762654	0.736113	0.716315	0.734125	0.584431	0.671	0.533367	0.532498	0.571	0.660505	0.592786	0.650611	0.615575	0.641026	0.443859	0.530127	0.501064	0.694545	0.541365	0.630856	1.53934	1.13266	1.75098	2.10768	1.83413
PFD0170c	0.46028	0.403275	0.332698	0.316619	0.322153	0.244	0.324454	0.157475	0.174188	0.157	0.157462	0.234941	0.311	0.361978	0.299039	0.383614	0.461	0.655517	0.822	0.647466	1.06068	1.63111	1.5946	2.03362	1.396	1.93127	1.92202	1.826	1.19387	1.47071	1.05364	1.48988	1.29067	1.20981	0.942142	0.754867	0.962322	0.541365	0.54483	0.639774	0.584767	0.509795	0.609725	0.606759
PF13_0314	1.84693	1.22827	0.912074	1.07772	0.793969	0.759	0.815871	0.455506	0.650506	0.806	0.53563	0.583793		0.701227	0.3481	0.543636	0.69	0.794516	0.366	0.433812	0.431192	0.444765	0.375859	0.447545	0.47	0.537528	0.956525	1.07	0.834282	1.35347	0.868578	1.68898	2.18703	2.31553	1.92365	2.28292	2.78177	1.63547	1.82218	1.40823	2.31009	1.6488	2.07788	2.17401
PFL2415w	0.629978	0.657313	0.578111	0.440831	0.419814	0.303	0.410896	0.525785	0.494816	0.545	0.538211	0.747539	0.638	0.803086	0.744093	0.815454	0.98	0.993556	1.108	1.0562	1.09061	1.2098	1.24673	1.4328	1.564	1.35796	1.6477	1.487	1.41053	1.53355	1.25187	1.20903	1.04934	1.07233	0.966863	0.817663	0.765076	0.576622	0.752074	0.677408	0.7573	0.732543	0.724335	0.788032
PFL1545c	0.24525	0.242301	0.222642	0.16318	0.116685	0.136	0.172884	0.193916	0.389995	0.351	0.542084	0.850059	0.79	1.17432	1.2569	1.50048	1.809	1.91967	2.136	2.29261	1.72851	2.21841	1.8761	2.02051	1.846	1.9762	1.775	1.669	1.52337	0.915442	0.769053	0.727148	0.675501	0.709977	0.530127	0.379396	0.439919	0.293429	0.39233	0.339918	0.263409	0.327233	0.374774	0.368839
PF10_0084	0.484688	0.505561	0.44149	0.297134	0.225761	0.257	0.196567	0.223849	0.188061	0.158	0.143265	0.170866	0.255	0.37208	0.337587	0.439512	0.62	0.724605	0.932	1.07013	1.04665	1.30543	1.32031	1.3246	1.722	1.73573	1.70507	1.702	1.87319	2.38428	1.72646	1.33118	1.37039	1.38068	1.19484	1.05446	0.879837	0.600506	0.59827	0.603355	0.470184	0.549981	0.358729	0.480876
PFE0155w	0.599758	0.501369	0.516125	0.491977	0.405863	0.207	0.410896	0.339678	0.402327	0.26	0.709871	0.719061	0.409	0.567379	0.580556	1.09056	0.586	0.904728	0.994	0.936365	1.37963	1.39925	1.67057	1.60493	1.394	1.43868	1.53385	1.804	1.28039	1.60765	1.19841	1.77074	1.60203	1.45629	1.34134	0.629274	0.895378	0.620977	0.901967	0.64463	0.767836	0.587871	0.602848	0.698654
PF08_0060	0.227815	0.213794	0.211257	0.170487	0.209273	0.297	0.600358	0.735317	1.42433	1.459	2.00313	2.58577	2.209	2.42357	2.89694	2.92533	2.663	2.10719	1.76	1.59777	1.1963	1.23686	1.11558	1.16312	0.939	0.990182	0.963697	0.981	0.88318	0.664071	0.645676	0.707911	0.596854	0.575445	0.444061	0.401636	0.424378	0.259309	0.388419	0.298642	0.28053	0.357086	0.440102	0.439334
PF10_0191	0.592784	0.595271	0.332698	0.401862	0.442644	0.257	0.306692	0.247275	0.243555	0.358	0.304599	0.49124	0.456	0.53034	0.669333	0.959035	0.778	1.00014	1.268	1.40269	1.70325	1.61667	1.71856	2.0328	1.421	1.6026	1.44779	1.736	1.18334	1.49134	1.31274	1.64089	1.45012	1.49753	1.04743	0.989045	0.97069	0.837068	1.03883	0.878931	0.999636	0.881807	0.851552	1.08512
PFL1920c	0.361482	0.567604	0.345349	0.21798	0.400789	0.307	0.36353	0.373515	0.667463	1.148	0.610489	0.726181	1.135	1.26271	0.955523	1.33936	1.251	1.73379	2.271	1.9554	1.95392	1.27024	2.36071	2.01805	1.951	1.43785	1.2909	0.984	1.50457	1.97064	1.58993	1.29463	0.852187	0.853348	0.782829	0.417335	0.506863	0.246799	0.538313	0.311996	0.442526	0.546536	0.237242	0.524935
PF11_0464	1.08328	0.545805	0.607206	0.684383	0.603721	0.431	0.532862	0.268098	0.294423	0.215	0.187148	0.217854	0.233	0.379656	0.0747597	0.127141	0.356		0.287	0.0575939	0.0617324	0.0784879	0.115157	0.240986	0.316	0.484274	0.922459	0.975	1.18786	1.51479	1.57923	2.68064	3.35488	3.4183	3.30162	2.47131	3.47512	2.09153	1.66577	1.29655	1.59494	1.11948	0.938655	1.22107
PF11_0506	0.166212	0.204572	0.126501	0.101074	0.154735	0.085	0.190646	0.1796	0.639716	0.646	1.09837	1.90231	1.485	2.11378	2.35026	2.80148	2.847	2.66319	2.414	2.01579	2.3608	2.61626	2.08802	1.89838	1.597	1.49692	1.02376	1.002	0.664266	0.300145	0.38247	0.432826	0.295195	0.374137	0.341515	0.201472	0.304835	0.236563	0.183782	0.234301	0.168581	0.226193	0.275064	0.222814
PFC0800w	0.433546	0.396568	0.354204	0.679512	0.558061	0.491	0.491417	0.44119	0.960345	0.891	1.47266	1.73002	1.418	1.24924	2.15285	2.46938	1.597	3.08265	1.938	1.78448	3.52436	1.20799	2.77656	1.49182	1.1	0.887836	0.9628	0.811	0.794411	0.906063	0.7452	0.667514	0.55376	0.598031	0.610699	0.773182	0.539139	0.344608	0.427522	0.72354	0.6414	0.437459	0.421764	0.347439
MAL8P1.101	0.368456	0.476217	0.352939	0.339756	0.402058	0.12	0.204856	0.10802	0.131026	0.276	0.174241	0.220702	0.306	0.438582	0.281517	0.480065	0.789	0.664564	0.598	0.728283	0.753884	1.3361	1.34509	1.61805	1.542	1.68331	1.48185	1.58	1.79645	1.86371	1.18196	1.59184	1.39194	1.40031	1.09322	0.747017	0.796157	0.748357	0.606091	0.678622	0.425405	0.571797	0.598264	0.540041
PFD0555c	0.234789	0.664859	0.225172	0.269126	0.144589	0.258	0.441684	0.299333	0.730663	1.031	1.28551	1.90516	1.435	1.28713	1.83395	2.37841	2.448	1.80123	1.71	1.66279	2.51419	1.87288	1.68097	1.41968	1.177	1.4237	1.34469	1.138	0.752283	0.550578	0.611953	0.526124	0.525749	0.595085	0.62077	0.593951	0.585761	0.15695	0.414488	0.477099	0.500476	0.339863	0.736942	0.483393
PFE0145w	0.951942	0.677435	0.621121	0.543123	0.552988	0.315	0.382477	0.279811	0.323712	0.271	0.290402	0.498359	0.328	0.437741	0.492947	0.654336	0.555	0.505003	0.77	0.867623	0.966206	1.16559	1.28432	1.42296	1.274	1.39874	1.45048	1.684	1.02386	1.41256	1.13672	1.64666	1.53523	1.63108	1.24612	1.38676	1.39865	1.64002	1.87953	1.35482	1.54226	1.22052	1.29738	1.20093
PF11_0074	0.567213	0.397406	0.322578	0.232593	0.15093	0.222	0.26051	0.178298	0.285175	0.279	0.330413	0.562434	0.502	0.759312	0.684519	0.949171	1.219	1.44756	1.51	1.2169	1.63591	2.0885	1.67297	1.70165	1.825	1.7324	1.63335	1.626	1.46018	1.27655	1.11122	1.04263	0.934066	1.11357	0.856992	0.474899	0.76388	0.503833	0.509638	0.579075	0.537354	0.453533	0.504284	0.436816
PFE1615c	0.116232	0.083841	0.158127	0.148567	0.201663	0.211	0.439315	0.929233	1.45208	1.54	1.82502	2.94174	2.626	2.77039	2.84087	3.87889	3.252	2.9453	2.935	2.06873	1.76405	1.30994	1.12198	0.8164	0.924	0.645699	0.501122	0.443	0.335518	0.246682	0.277188	0.234688	0.210084	0.233713	0.328697	0.334915	0.242673	0.242249	0.256774	0.267078	0.212044	0.238823	0.303716	0.260579
PFL2115c	0.539317	0.380638	0.427574	0.233811	0.261274	0.152	0.188278	0.180901	0.160314	0.564	0.157462	0.331765	0.316	0.997544	0.595742	0.829702	1.702	1.40973	1.386	1.28471	1.56763	1.90897	1.8705	2.10084	1.737	1.63172	1.69252	1.397	1.42332	1.27937	1.34235	1.24558	0.936221	0.929943	0.80755	0.698611	0.778226	0.471988	0.733826	0.757532	0.518915	0.580982	0.364459	0.464511
PF14_0329	0.249899	0.166005	0.218847	0.140043	0.148394	0.137	0.261694	0.370912	0.494816	0.609	0.734394	1.3057	1.119	1.60954	1.78839	2.23263	2.333	2.55051	3.301	2.92335	2.41131	2.95638	2.09681	1.99182	2.036	1.49775	1.14837	1.019	0.695862	0.757866	0.583165	0.448216	0.326438	0.357444	0.313132	0.291742	0.272558	0.214954	0.226795	0.222161	0.2318	0.226193	0.273918	0.255544
MAL13P1.184	0.278957	0.378961	0.347879	0.278868	0.442644	0.328	0.457077	0.694973	0.693668	0.897	1.03383	1.63747	1.601	1.92437	2.28601	2.58775	3.009	2.64263	2.92	2.77101	2.50391	1.66088	1.93447	1.91723	1.626	1.18572	1.07934	0.804	0.686834	0.652815	0.639918	0.45591	0.327516	0.37021	0.237138	0.235487	0.34548	0.238837	0.289359	0.444321	0.201508	0.614279	0.25558	0.348698
PF10_0211	1.604	0.803197	1.00948	0.841475	0.975339	0.712	0.948495	0.694973	1.19311	0.992	1.18742	1.58194	1.017	1.13728	1.35969	1.37224	1.119	0.820835	0.735	0.760796	0.75669	0.535883	0.523004	0.532791	0.441	0.517557	0.517259	0.568	0.661257	0.650939	0.927799	1.38889	1.8746	2.01111	1.6151	2.32478	2.97065	3.11967	3.55313	2.21554	2.19683	1.62813	1.49107	1.60376
PFC0705c	0.588135	0.42172	0.457935	0.417693	0.325958	0.217	0.35761	0.240768	0.308297	0.233	0.197473	0.294744	0.279	0.463837	0.373799	0.511851	0.634	0.635777	0.923	0.885273	1.08499	1.36407	1.54902	1.75247	1.989	1.96539	1.94891	2.096	1.76561	1.20246	1.29629	1.63031	1.52446	1.53583	1.18386	0.678987	0.869078	0.467439	0.724702	0.537799	0.537354	0.517832	0.469901	0.540041
MAL13P1.78	0.60557	0.598625	0.413659	0.428653	0.509865	0.277	0.339848	0.389133	0.642799	0.749	0.508526	0.814462	1.057	1.46138	1.52089	1.79312	2.134	2.74462	3.17	2.33812	2.57686	2.90676	2.53905	1.92707	1.756	1.43951	1.20753	0.905	0.713917	1.08803	0.771521	0.886813	0.503124	0.857276	0.932071		0.516426	0.311626	0.539616	0.606997	0.517598	0.558018	0.638377	0.489688
PF14_0758	0.478877	0.798166	1.00189	1.70731	1.73253	1.691	4.03909	1.41858	5.0684	3.012	4.94716	6.89872	3.829	2.02876	4.32438	3.50842	1.92	1.3316	0.835	0.908496	0.929728	0.549415	0.643759	0.601644	0.32	0.420203	0.297625	0.203		0.148197		0.153894	0.133592	0.13846	0.141917		0.145843	0.0909857	0.151197	0.197881	0.292384	0.28475	0.710581	0.456958
PF11_0333	0.488175	0.562573	0.380769	0.501719	0.514938	0.372	0.52931	0.447698	0.729122	0.622	0.735685	0.907014	0.751	0.862012	0.856233	1.05987	0.95	1.28883	1.282	1.09335	1.47503	1.78357	1.47385	1.84346	1.754	1.87219	1.58136	1.761	1.56475	1.43413	1.30698	1.33407	1.25404	1.24713	0.981513	0.87261	0.650315	0.495872	0.698634	0.657984	0.593986	0.600501	0.590241	0.570253
PF10_0184	0.929858	0.864401	0.608471	0.584527	0.565671	0.523	0.493785	0.239466	0.393078	0.438	0.26717	0.384449	0.574	0.468888	0.129661	0.272914	0.49		0.391	0.166279	0.170232	0.199377	0.286293	0.51148	0.793	1.00849	1.28553	1.588	1.39699	1.51292	1.38018	2.23915	2.90347	3.21798	2.63781	2.05135	1.8051	1.32953	1.31776	1.2492	1.28148	1.14244	1.08077	1.42123
PF14_0166	0.316152	0.361355	0.288423	0.275215			0.279457		0.413118	0.649	0.659535	0.998143	0.882	1.38309	1.33049	1.60679	1.641	1.88019	2.596	1.86623	2.06055	2.18503	1.49384	1.84674	1.803	1.94958	1.68356	1.659	1.30897	1.15837	0.989488	0.826217	0.921138	0.923069	0.598796	0.484057	1.02448	0.378728	0.387116	0.316852	0.308188	0.497165	0.527205	0.623124
PF11_0322	0.626492	0.417528	0.423779	0.411604	0.380496	0.231	0.429842	0.428176	0.576515	0.637	0.708581	1.06934	0.833	1.16001	0.728908	0.841759	1.109	0.617683	0.864	0.560147	0.745466	0.921105	0.957241	1.27542	1.247	1.26643	1.70955	1.797	1.55497	1.41443	1.47806	1.73034	1.43611	1.31095	0.889953	0.65413	0.739972	0.489048	0.521368	0.451605	0.591352	0.552277	0.648692	0.648301
PF11_0287	1.78765	1.08406	1.11321	0.919412	0.68743	0.608	0.644171	0.594761	0.544144	0.411	0.45948	0.411502	0.364	0.429323	0.485938	0.477873	0.505	0.584783	0.463	0.639106	0.578975	0.476341	0.603773	0.568857	0.442	0.491763	0.528016	0.533	0.795915	1.38442	1.12932	1.48892	2.21181	2.12699	1.94197	2.58251	3.10692	2.81259	3.63263	3.12967	2.96203	1.76361	0.842383	1.05994
PFI0295c	0.249899		0.194812	0.160745	0.105271	0.128	0.365899	0.199121	0.377664	0.5	0.447864	0.894199	0.941	1.50936	1.22536	1.85888	2.276	2.29965	2.403	1.86623	2.1148	2.66137	2.07202	2.10002	1.876	1.47529	1.5213	1.277	0.958409	0.688458	0.760006	0.65982	0.486964	0.545003	0.524633	0.298283	0.377756	0.219503	0.260684	0.352058	0.333212	0.361679	0.45844	0.450664
PF07_0012	0.431221	0.347102	0.375709	0.261819	0.240981	0.182	0.172884	0.1796	0.192686	0.222	0.231031	0.326069	0.33	0.443633	0.367958	0.539252	0.734	0.741877	0.962	0.955872	0.79878	1.33971	1.26433	1.38772	1.803	1.70661	2.06097	2.241	2.09135	1.52605	1.41391	1.38024	1.33269	1.06153	1.13167	0.719544	0.726822	0.518618	0.578719	0.522017	0.429356	0.662503	0.639523	0.653336
PF10_0367	1.98989	1.24336	1.40543	0.774498	0.923338	0.693	0.702194	0.606474	0.499441	0.481	0.323959	0.324646	0.32	0.537074	0.320065	0.507467	0.396	0.436737	0.596	0.474685	0.615454	0.786683	0.938848	0.418856	0.579	0.473457	0.45092	0.467	0.583772	0.959526	1.30451	1.7265	2.04913	1.88051	1.75427	3.42372	2.84513	3.49271	4.65061	3.06776	2.98442	2.11496	1.46128	1.78629
PFI1750c	0.503285	0.304343	0.579376	0.459097	0.442644	0.355	0.564834	0.57524	0.678253	0.888	0.410435	0.650715	0.825	0.989126	0.775632	0.172078	0.311	1.59643	0.753	0.536923	0.34327	1.13131	0.257503	0.310658	0.478	0.49842	0.503812	0.599	1.31349	1.28124	2.07932	2.85665	3.53588	3.5057	3.62116	5.5902	4.24019	2.90358	1.97468	2.36971	2.57219	1.06552	1.00628	0.814468
PF14_0037	0.397514	0.329495	0.431369	0.387249	0.625282	0.502	0.979282	0.951358	1.42896	1.217	1.37715	1.59048	1.287	1.51862	1.83395	1.99151	1.335	1.62604	1.816	2.02879	1.74534	1.41278	1.82971	1.70657	1.174	1.41205	1.12058	1.061	0.953895	1.12179	0.696672	0.847378	0.761689	0.779698	0.532873	0.413411	0.506863	0.345746	0.381902	0.318066	0.41882	0.355938	0.451563	0.407863
PFD0225w	0.416111	0.862724	0.575581	0.597922	0.833287	0.738	0.991124	0.614283	1.08829	0.933	0.966716	1.26156	0.984	1.208	1.11906	1.3295	1.16	1.32995	1.329	1.37668	1.64526	2.07226	2.01524	1.68772	1.441	1.56266	1.48813	1.125	0.934335	0.612483	0.649788	0.69156	0.782159	0.889681	0.680283	0.542928	0.77703	0.49246	0.493997	0.611853	0.649302	0.655614	0.708289	0.79055
MAL8P1.63	0.439358	0.40076	0.45161	0.420129	0.499719		0.526941	0.69237	1.23165	1.553	1.25583	1.5976	2.007	2.18281	2.02552	2.76092	2.642	3.10322	2.342	1.56061	1.9268	1.48947	1.66977	1.15165	0.881	0.859545	0.618559	0.619	0.517571	0.574027	0.523121	0.620384	0.697048	0.708995	0.515477	0.42911	0.713672	0.479949	0.319338	0.647058	0.599255	0.509795	0.496261	0.388981
PF14_0527	2.47226	1.28025	1.43832	0.830515	0.69504	0.732	0.736534	0.679355	0.527188	0.36	0.415597	0.365938	0.156	0.168362	0.11798	0.0964515	0.102	0.0740232	0.058	0.0548071	0.0682798	0.0369886	0.0359865	0.0344265	0.026	0.0349476	0.0959214	0.158	0.373132	0.816019	1.35304	1.75824	2.79681	2.16725	2.25601	3.51268	4.85464	5.76849	7.23399	4.17856	4.50034	3.17933	2.55351	2.75811
PFC0910w	1.02866	0.571796	0.640097	0.427435	0.587233	0.583	0.837186	0.88108	1.15457	1.187	1.04932	1.49935	1.228	1.52452	1.4438	1.7164	1.685	1.51172	1.255	1.00975	0.885767	0.634219	0.882869	0.84345	0.71	0.63821	0.562082	0.629	0.804191	1.14524	0.941782	1.32445	1.65589	1.66054	1.34317	2.07752	1.98202	1.95278	2.12849	1.64132	1.45138	1.11604	0.993668	0.862303
PFE0060w	0.185972	0.192834	0.337759	0.270344	0.319617	0.421	0.678511	1.17	1.55227	1.618	1.94247	2.6171	2.245	2.64665	2.93082	2.95492	3.055	3.14352	3.17	2.89084	1.88752	2.02354	1.41547	1.22132	1.288	1.06341	0.822056	0.767	0.580762	0.489611	0.358617	0.294322	0.25641	0.319146	0.237138	0.223713	0.234304	0.164911	0.208547	0.217305	0.197556	0.27212	0.348414	0.334851
PF14_0177	0.419598	0.370577	0.387094	0.233811	0.162345	0.155	0.169332	0.137953	0.147982	0.137	0.100673	0.17229	0.15	0.273588	0.274508	0.356213	0.577	0.632487	0.706	0.717136	0.839	1.26302	1.17876	1.29099	1.719	1.62257	1.98566	2.106	2.19441	1.93593	1.73798	1.74573	1.60418	1.59966	1.03553	0.84252	0.837997	0.549326	0.623035	0.495309	0.438575	0.500609	0.581072	0.538782
PF14_0384	0.239438	0.450226	0.473115	0.427435	0.391911	0.839	0.921259	1.62941	1.76654	2.705	1.91407	2.67833	3.385	3.64335	2.72055	2.56802	3.503	2.50281	3.029	1.81978	1.15047	1.36226	1.01242	0.771318	0.803	0.583292	0.515466	0.528		0.511184	0.58481	0.516506	0.639948	0.770861	0.549354	0.590026	0.472195	0.219503	0.25156	0.534157		0.429422		0.392757
PFL0470w	2.15146	1.41104	1.58	0.988824	0.748309	0.673	0.723508	0.606474	0.531812	0.468	0.424632	0.46561	0.307	0.492458	0.345764	0.494314	0.475	0.41124	0.436	0.468182	0.49573	0.480851	0.393452	0.402462	0.402	0.367782	0.381893	0.375	0.525846	0.758804	1.05858	1.3331	1.94247	1.85989	1.49424	2.42944	3.31493	3.85779	5.01165	3.94426	4.36863	3.25281	2.57414	2.74301
PF13_0359	0.493987	0.410821	0.350409	0.254513	0.228298	0.162	0.211961	0.0897998	0.229681	0.22	0.194892	0.377329	0.264	0.48404	0.525654	0.879024	0.651	0.792048	1.271	1.30608	1.75002	1.40827	1.98406	2.55986	1.946	1.86803	1.75258	2.097	1.38119	1.36566	1.21568	1.67937	1.0752	1.06742	0.712329	0.397711	0.491322	0.375316	0.372778	0.456461	0.45438	0.450089	0.609725	0.546335
PFB0923c	0.367294	0.343748	0.432634	0.308094	0.310739	0.516	1.0231	1.55133	2.17658	2.323	2.70526	3.25358	2.569	2.7645	2.86307	3.21688	2.882	2.45017	1.895	1.27357	1.02981	0.825476	0.698938	0.531152	0.577	0.497587	0.482297	0.508	0.400215	0.379871	0.402211	0.294322	0.309201	0.3653	0.279255	0.27081	0.29049	0.31845	0.30109	0.356914	0.356919	0.411051	0.521475	0.5841
PFL1995c	0.918234	1.17461	0.815933	1.23603	1.50042	0.859	1.36294	0.744428	1.43975	1.144	1.12805	1.70724	1.23	1.26861	1.43328	1.67913	1.225	1.40151	1.445	1.36182	1.89874	1.91438	1.44106	1.61231	1.184	1.28807	1.013	0.957	0.615367	0.59091	0.457319	0.71272	0.62702	0.587229	0.531958	0.527229	0.578589	0.508382	0.59827	0.698046	0.885053	0.776174	0.803415	0.959234
PF14_0314	0.740399	0.573472	0.729912	0.645415	0.435034	0.556	0.697457	0.878477	0.707541	0.8	0.713743	0.844363	0.715	0.750894	0.710217	0.781477	0.63	0.673611	0.529	0.655827	0.489183	0.53859	0.546995	0.640989	0.745	0.779665	1.04438	1.435	1.30596	2.00628	1.69521	1.88808	2.30338	1.99638	1.45396	2.12069	1.76446	1.23399	1.31515	1.07438	0.985148	0.935772	1.059	1.04735
PF14_0462	0.563726	0.364708	0.506005	0.337321	0.239713	0.151	0.30906	0.270701	0.386912	0.304	0.454318	0.583793	0.417	0.675131	0.610927	0.756268	0.881	0.992733	1.13	1.12494	1.16169	1.4615	1.48664	1.74838	1.626	1.60426	1.80547	2.075	1.69565	1.69394	1.7462	1.73804	1.5794	1.63697	0.979681	0.843828	0.779421	0.572072	0.482266	0.434609	0.385894	0.507498	0.767886	0.517382
PFI1405c	0.304528	0.209602	0.359264	0.28861	0.157272	0.195	0.414448	0.612981	1.13145	1.513	1.40296	2.31096	1.87	2.50017	2.25331	2.67982	3.504	2.62618	3.206	2.12911	1.94551	1.69786	1.40347	1.12542	1.242	0.926944	0.713584	0.705	0.513057	0.479294	0.556021	0.419361	0.410472	0.422255	0.405606	0.417335	0.33233	0.178559	0.217671	0.231873	0.246287	0.244564	0.418326	0.332333
PF14_0387	0.404488	0.280867	0.261858	0.175358	0.133174	0.245	0.125519	0.219944	0.36379	0.621	0.49691	0.771745	0.723	1.13813	1.15761	1.53994	1.844	1.6795	1.857	2.50626	1.85572	1.57968	1.94007	1.67214	1.594	1.57347	1.33573	1.129	1.69866	1.23341	0.952475	0.97434	0.829562	0.811122	0.759024	0.718235	0.809307	0.694903	0.542223	0.973622	0.937735	0.840472	0.710581	0.745232
PF08_0063	0.318476	0.307696	0.221377	0.16318	0.18137	0.144	0.146833	0.131446	0.271301	0.422	0.489166	0.916981	0.785	1.12129	1.40058	1.59474	1.847	2.25359	1.974	2.12261	2.31029	2.93112	2.16079	1.87051	1.773	2.08438	1.63604	1.705	1.02912	1.02987	0.626758	0.521315	0.585003	0.643202	0.564003	0.457891	0.497299	0.350295	0.368868	0.335062	0.355602	0.31001	0.513452	0.388981
PFL0730w	0.761321	0.654798	0.810873	0.862177	1.18461	0.971	1.32979	1.10623	2.07946	2.08	1.96957	2.53736	1.944	2.18534	2.17738	2.88368	2.027	3.29732	2.145	1.81513	2.36173	2.05963	1.66098	1.70903	1.165	1.03761	0.728824	0.66	0.528855	0.36205	0.436757	0.378001	0.282267	0.395741	0.34884	0.251186	0.302444	0.253623	0.387116	0.395762	0.399064	0.411051	0.650984	0.624383
MAL13P1.284	0.368456	0.380638	0.691962	0.550429	0.750846	0.834	1.29308	1.67887	1.87753	1.87	1.94892	2.83638	2.248	2.07253	2.53716	2.61077	2.352	2.41974	2.596	2.16813	1.63217	1.48766	1.25073	1.08853	1.101	0.723083	0.505605	0.513	0.30317	0.354546	0.273076	0.222184	0.217625	0.265137	0.258196	0.214555	0.19366	0.167186	0.213761	0.202737	0.243653	0.29738	0.409157	0.402828
PF14_0152	0.328937	0.430943	0.317518	0.361676	0.461669	0.317	0.689168	0.295428	1.02663	0.782	1.04416	1.76989	1.131	1.11203	1.74167	1.8534	1.651	1.72721	1.57	1.69345	2.49362	1.82146	2.10561	2.15084	1.57	1.98453	1.53385	1.383	0.803438	0.750362	0.606195	0.766583	0.66365	0.664806	0.568581	0.378087	0.450678	0.327548	0.385813	0.335062	0.455697	0.296232	0.480216	0.431781
PFD0080c	0.710179	0.779721	0.855149	0.596704	0.627819	0.711	0.98165	1.54612	2.23361	2.507	2.59684	2.90188	2.911	3.21234	3.39923	3.4602	3.59	2.76353	2.116	1.28193	0.9634	0.485362	0.439835	0.352462	0.388	0.362789	0.204393	0.259	0.426544	0.370491	0.380825	0.442445	0.602241	0.700157	0.608867	0.569094	0.7065	0.494735	0.566988	0.549939	0.600572	0.606242	0.489384	0.580324
PF14_0036	0.290581	0.316919	0.523715	0.407951	0.507328	0.668	0.979282	1.95087	1.50757	1.556	1.86115	2.23977	1.927	2.23164	2.18322	2.29072	2.352	1.67704	2.05	1.76404	1.55828	1.4606	1.3387	1.05001	1.243	1.03927	0.943974	0.831	0.789145	0.902311	0.784681	0.595376	0.532213	0.510634	0.369898	0.289126	0.376561	0.217228	0.29327	0.27072	0.317407	0.349048	0.401135	0.362545
PF10_0039	2.64545	0.835056	1.91143	0.963251	0.880215	0.756	0.70101	0.726207	0.422367	0.352	0.32525	0.271962	0.128	0.13974	0.101626	0.0745307	0.102	0.063331	0.057	0.0631674	0.0551851	0.0315756	0.0383856	0.0278691	0.029	0.0424364	0.137159	0.176	0.472434	0.91169	1.30287	1.68033	2.39603	2.01406	1.7268	3.91955	4.27486	3.97494	5.93317	4.30725	3.64821	2.6592	2.00911	2.45096
PF14_0328	0.584648	0.635515	0.605941	0.729441	0.660795	0.539	0.746007	0.865462	1.2671	1.282	1.6327	1.74426	1.569	1.66173	2.17271	2.04302	1.828	2.27498	1.716	2.26195	2.46743	1.55984	1.90648	1.25165	1.149	1.02347	0.728824	0.593	0.639441	0.663133	0.558489	0.468414	0.556992	0.599995	0.45047	0.423877	0.436332	0.373041	0.388419	0.507449	0.521549	0.432866	0.491677	0.399051
MAL13P1.226	0.419598	0.312727	0.230232	0.316619	0.281567	0.129	0.262879	0.119733	0.23893	0.22	0.22974	0.402959	0.271	0.262644	0.387816	0.512947	0.47	0.412885	0.576	0.755223	1.01765	1.2964	1.45146	2.1033	1.434	2.07023	2.04393	2.425	1.34583	1.41537	0.989488	1.51297	1.80457	1.31979	1.07582	0.762716		0.568661	0.63998	0.598499	0.69013	0.50635	0.754133	0.741455
PF13_0073	0.588135	0.78056	1.46362	1.55509	2.3223	2.431	3.41387	3.76769	5.07302	4.395	4.74968	6.14406	4.198	3.91189	3.14225	2.96808	2.226	1.06347	0.894	0.476543	0.344205	0.262529	0.202324	0.145903	0.149	0.104843	0.0797851	0.065	0.0488984	0.0431458	0.0468835	0.04713	0.0344753	0.0461534	0.0466951	0.0719544	0.0920482	0.0807498	0.134252	0.302284	0.352967	0.817508	1.3948	1.16065
PFL0055c	0.457955	0.744508	0.540161	0.606446	0.851043	0.702	1.04086	1.38474	1.94381	1.833	2.00055	2.7125	1.933	2.28804	2.38414	2.09453	2.151	2.1475	1.752	1.16302	0.763237	0.826379	0.834887	0.700006	0.905	0.707273	0.639177	0.704	0.696614	0.664071	0.626758	0.700217	0.493428	0.515544	0.650984	0.767949	0.710086	0.582308	0.48748	0.854651	0.713837	0.795693	0.977622	0.84468
PF10_0215	0.368456	0.330334	0.380769	0.208238	0.266347	0.202	0.209592	0.337075	0.371498	0.435	0.409144	0.570978	0.639	0.987442	0.81418	0.889984	1.102	1.3464	1.793	1.51509	1.35624	1.94867	1.5906	1.60165	1.941	1.77151	1.67818	1.672	1.76636	1.44445	1.26339	1.03013	0.857574	0.85433	0.585978	0.51153	0.555875	0.337784	0.407971	0.438252	0.350334	0.496016	0.471047	0.524935
MAL7P1.38	0.539317	0.54832	0.764068	0.703868	0.673478	0.811	1.07401	1.09712	1.47982	1.242	1.42232	1.79694	1.333	1.18106	1.19148	1.52788	1.295	1.19918	1.216	1.3934	1.37401	1.53006	1.27072	1.25575	1.178	1.33883	0.961904	1.133	0.920042	0.91169	0.716412	0.662705	0.616247	0.614725	0.50449	0.327065	0.331134	0.252485	0.268505	0.290144	0.366138	0.332974	0.468755	0.517382
PFL0720w	0.541642	0.487116	0.518655	0.395773	0.440107	0.265	0.352873	0.477631	0.356083	0.408	0.402691	0.375905	0.521	0.808137	0.623777	0.733251	0.897	1.02317	0.892	1.09707	1.0083	0.679327	1.18995	1.14755	1.09	0.975205	1.19947	1.033	1.99882	1.9622	1.73058	1.61781	1.95755	2.09654	1.45213	1.60654	1.1775	0.867776	0.836796	0.742964	0.621644	0.568352	0.381651	0.430522
PFI1500w	0.739237	0.712649	0.574316	0.526074	0.658259	0.48	0.827712	0.497153	0.864773	0.63	0.837648	1.22312	0.933	0.984075	1.12373	1.3021	1.143	1.09308	1.21	1.19647	1.31883	1.85033	1.42746	1.59919	1.339	1.53354	1.64322	1.612	0.996775	0.92576	0.743555	0.993577	1.00733	1.02618	0.790154	0.56386	0.750731	0.514069	0.699937	0.577861	0.767836	0.645281	0.790808	0.742714
MAL13P1.202	0.454468	0.411659	0.335228	0.365329	0.388106	0.216	0.269983	0.127542	0.221974	0.189	0.211671	0.340308	0.255	0.441108	0.238297	0.404439	0.424	0.310897	0.419	0.443101	0.608906	0.720826	1.0604	1.60493	1.317	1.62007	1.70597	1.909	1.5986	1.29719	1.31767	1.96311	1.80241	1.74598	1.40268	0.703844	0.876251	0.634625	0.641283	0.648272	0.673009	0.539647	0.882496	0.658372
PF13_0099	0.320801	0.352971	0.543956	0.502937	0.715333	0.749	1.5453	0.814706	2.36464	1.565	1.9799	2.93035	2.185	1.10193	2.47525	2.38279	1.584	1.72885	1.703	1.6052	1.9717	1.34783	1.71456	1.95084	1.209	1.26394	1.25863	1.003	0.561955	0.904187	0.82992	0.756965	0.520362	0.566607	0.423003	0.234179	0.283317	0.204718	0.269808	0.291358	0.392479	0.311158	0.43781	0.386463
PFC0670c	0.374268	0.325303	0.306133	0.226504	0.177565	0.166	0.164595	0.22515	0.22814	0.234	0.241356	0.437132	0.365	0.602735	0.558362	0.576517	0.866	0.839752	0.992	0.987456	1.02981	1.48766	1.53382	1.53116	1.837	1.888	1.62887	1.745	2.3742	2.43962	1.99049	1.81979	1.38009	1.23927	0.952214	0.586101	0.733995	0.582308	0.569595	0.512305	0.472818	0.377753	0.369044	0.289533
PF14_0412	0.414949	0.32698	0.357999	0.278868	0.305665	0.242	0.318533	0.292826	0.368415	0.38	0.369133	0.729029	0.617	0.718063	0.737084	1.15961	1.155	0.897326	1.567	1.05248	1.43481	1.84582	1.66578	1.68936	1.99	1.87303	1.79382	1.656	1.67007	1.39661	1.32508	1.46872	1.02887	0.970204	0.836849	0.616191	0.552289	0.383277	0.546133	0.427326	0.458331	0.520128	0.566173	0.563959
PF14_0586	1.90505	1.17126	1.46488	0.906017	0.719138	0.813	0.667854	0.808199	0.474777	0.359	0.295565	0.212159	0.122	0.11617	0.0817685	0.0734347	0.079	0.0485263	0.064	0.0473756	0.0533144	0.0577382	0.0743721	0.0778695	0.115	0.162257	0.33438	0.392	1.04342	1.8065	2.21422	2.51039	2.99612	2.98524	2.85847	4.37613	4.51395	3.77136	5.92014	3.20494	2.82374	2.20452	1.25612	1.22233
PFL0350c	0.55559	0.406629	0.382034	0.260601	0.175028	0.161	0.223802	0.119733	0.147982	0.151	0.129068	0.176562	0.145	0.239074	0.200917	0.314563	0.452	0.39479	0.585	0.358568	0.683733	0.907573	1.0708	1.45657	1.266	1.73906	1.7472	2.107	1.80473	1.03175	1.24858	1.90155	2.11485	2.05039	1.68652	0.938023	1.04361	0.601643	0.557864	0.547511	0.603206	0.564908	0.636085	0.579065
PF13_0161	2.04569	1.64077	1.15875	1.44549	0.795237	0.81	1.22795	0.448999	0.853982	0.411	0.748591	0.811614	0.288	0.234865	0.309552	0.304699	0.247	0.182591	0.2	0.119832	0.224482	0.132617	0.15994	0.154919	0.167	0.133966	0.122815	0.186	0.302418	0.483046	0.494333	1.21191	2.12131	2.00227	1.98134	2.44776	3.49066	4.80746	5.95663	3.98797	5.14437	2.47434	2.08246	2.47236
PF14_0463	0.487013	0.415013	0.383299	0.252077	0.234639	0.197	0.1717	0.11713	0.158773	0.148	0.131649	0.213583	0.18	0.340933	0.345764	0.386902	0.631	0.53379	0.792	0.629817	0.751078	1.13041	1.08039	1.29427	1.498	1.82476	2.20888	2.394	2.64427	1.41537	1.80625	1.87173	1.65266	2.02388	1.39353	0.973346	0.92885	0.613016	0.68951	0.587573	0.533402	0.718764	0.65213	0.701172
PF13_0182		0.629646			0.422351	0.505	0.550624	0.527086	0.761493	0.764	0.727941	0.831548	0.604	0.947035	0.874923	0.999588	1.199	0.900616	1.233	1.17789	1.20565	1.32257	1.585	1.34099	1.59	1.82726	1.7741	1.804	1.73251	1.21746	1.35057	1.27251	1.2605	1.17937	1.0749	0.557319	0.710086	0.626664	0.486176	0.565721	0.599255	0.716468	0.547835	0.674737
PF10_0144	0.129018	0.206249	0.160657	0.143696	0.218151	0.229	0.236828	0.407353	0.642799	0.798	1.14483	1.83681	1.619	1.91427	2.2241	2.63488	2.503	3.14105	3.505	3.23733	2.56003	3.10975	2.06083	1.69674	1.812	1.13663	0.799644	0.825	0.449113	0.499929	0.378358	0.326062	0.242405	0.30638	0.387295	0.402944	0.326353	0.287742	0.277629	0.303498	0.194922	0.243415	0.322054	0.27065
PF13_0126	0.331262	0.256553	0.258063	0.157091	0.15093	0.12	0.148017	0.122336	0.118694	0.167	0.122614	0.291896	0.27	0.507611	0.586397	0.646664	1.179	1.11693	1.322	1.22991	1.27019	2.1309	1.8777	2.07051	2.244	2.0436	2.42314	2.327	1.82429	1.08521	1.02403	0.997424	0.844646	0.801302	0.704089	0.510222	0.553485	0.402612	0.629552	0.354486	0.364821	0.446644	0.476777	0.40031
MAL7P1.102	0.543967	0.518137	0.419984	0.340974	0.205468	0.168	0.275904	0.130145	0.2081	0.086	0.132939	0.210735	0.114	0.169204	0.177554	0.272914	0.212	0.421932	0.497	0.594517	0.723018	1.09703	1.18356	1.50165	1.225	1.44783	1.74989	1.947	1.61741	1.30844	1.45832	1.85442	1.76363	1.92273	1.35965	0.944565	1.03405	0.541365	0.715578	0.562079	0.632181	0.676281	0.691098	0.688584
PF14_0386	0.397514	0.356324	0.328903	0.244771	0.320885	0.23	0.368267	0.435985	0.556476	0.716	0.758917	1.06506	0.965	1.11624	1.16228	1.62652	1.112	1.54626	1.876	1.57176	1.71074	2.1309	1.83531	1.90903	1.592	1.63671	1.59032	1.444	1.41354	1.27749	1.23953	1.17055	1.07735	0.895573	0.715076	0.524613	0.508058	0.258172	0.413185	0.399404	0.43199	0.470756	0.522621	0.503535
PF10_0013	0.154589	0.134146	0.158127	0.155874	0.168687	0.259	0.516284	0.697576	1.34726	1.588	1.74628	2.78654	2.101	2.65928	2.81167	3.22784	3.021	2.99136	2.966	2.36414	2.38605	1.90626	1.54182	1.25821	1.053	0.98935	0.649038	0.653	0.369371	0.407072	0.302686	0.262581	0.216548	0.288704	0.187696	0.149142	0.16736	0.117144	0.127735	0.149321	0.183069	0.153857	0.22922	0.220297
PF07_0023	0.499798	0.517299	0.483235	0.355587	0.333568	0.348	0.350505	0.348788	0.32217	0.228	0.227159	0.296168	0.249	0.324938	0.332915	0.486642	0.496	0.4976	0.546	0.716207	0.67438	1.27114	1.04601	1.29591	1.379	1.69329	1.98566	2.088	1.99506	1.88622	1.80954	1.91021	2.01034	1.76267	1.30655	1.15389	1.05198	0.74722	1.03101	0.666482	0.755983	0.692356	0.78164	0.793067
PF13_0101	0.621842	0.472025	0.542691	0.708739	0.329763	0.474	0.738902	0.549211	0.991174	1.288	1.32036	1.51216	1.504	1.62637	1.63654	1.91259	3.41	2.11048	1.418	1.5346	2.00911	2.06955	1.79453	1.72133	1.425	1.34548	1.33483	1.243	0.8072	0.758804	0.834032	0.982035	0.872657	0.981988	0.629926	0.575635	0.563048	0.351432	0.422308	0.445535	0.582133	0.479942	0.869889	0.501017
PF13_0345	0.326612	0.349617	0.398479	0.333667	0.372886	0.408	0.53523	0.730112	0.792323	0.79	0.962843	1.28434	1.179	1.3772	1.46249	1.69338	1.778	1.71981	2.617	2.08174	1.95954	2.40426	1.97686	1.87379	1.853	1.84806	1.53026	1.329	1.12241	0.958588	0.697494	0.615575	0.526826	0.505724	0.39645	0.328373	0.424378	0.277506	0.39233	0.284074	0.321358	0.357086	0.441248	0.472064
PF14_0192	0.401001	0.378123	0.416189	0.25573	0.129369	0.186	0.184725	0.219944	0.242013	0.326	0.376877	0.605151	0.614	0.930199	0.823525	1.01164	1.327	1.7379	1.63	1.74732	1.46755	1.91799	1.61779	1.41886	1.661	1.64254	1.6217	1.415	1.65352	1.48103	1.10053	1.06956	0.942685	0.962348	0.649153	0.590026	0.604888	0.474263	0.508334	0.610638	0.400381	0.516684	0.483654	0.440593
PFD0495c	2.32464	1.40853	2.41997	1.55996	1.42686	1.415	1.36294	1.39255	1.18232	1.28	0.858299	0.785984	0.815	0.915888	0.748765	0.813262	0.669	0.798628	0.544	0.55736	0.827776	0.490775	0.492615	0.403282	0.488	0.375271	0.376514	0.821	0.443847	0.770059	0.772343	1.05513	1.31976	1.01243	0.91559	1.49011	1.60666	1.50581	1.74658	2.13906	2.16522	1.77624	1.31114	1.71202
PF10_0246	0.503285	0.463641	0.490825	0.409169	0.205468	0.281	0.316165	0.291524	0.482484	0.455	0.494329	0.666378	0.575	0.727323	0.946178	0.952459	0.876	1.30445	1.073	1.72224	1.63685	2.14444	1.67857	1.51313	1.37	1.66833	1.62529	1.849	1.40451	1.52605	1.33741	1.33888	1.0849	1.22454	1.16921	1.05053	0.861906	0.794987	0.516155	0.548725	0.687496	0.45583	0.688805	0.460734
PF11_0172	0.939156	0.571796	0.710937	0.432306	0.503524	0.372	0.393134	0.49455	0.47786	0.351	0.371714	0.418622	0.423	0.516029	0.532663	0.612686	0.608	0.843865	0.926	0.916857	0.940952	1.24949	0.969236	0.99509	1.353	1.20486	1.38952	1.56	1.51585	1.72958	1.99707	1.80921	1.82935	1.7391	1.57482	1.81979	1.66165	1.19305	1.58366	1.03068	0.941686	1.18952	0.812584	1.02847
PFL1070c	0.366131	0.477894	0.413659	0.478581	0.423619	0.396	0.63233	0.469822	0.796947	0.705	0.91767	1.07646	0.859	0.902419	0.897117	0.953555	1.107	1.2477	0.995	1.13051	1.14205	1.52014	1.38828	1.60821	1.476	1.6026	1.66473	1.839	1.42858	1.28875	1.12274	1.28117	1.08059	1.13714	1.01539	0.707769	0.639556	0.493597	0.560471	0.441893	0.446478	0.432866	0.571903	0.600465
PFC0725c	0.571863	0.608686	1.11701	0.85487	1.07427	1.17	1.44938	1.80641	2.07176	1.827	2.08702	2.39497	1.841	2.07085	1.79073	1.70544	1.914	1.56025	1.577	1.38968	1.1037	1.41729	1.10439	0.999189	1.283	1.14495	1.17974	1.048	1.27888	0.897621	0.789616	0.61846	0.509588	0.570535	0.42758	0.315291	0.365802	0.313901	0.334979	0.411544	0.343748	0.602798	0.697974	0.795585
PFI0690c	2.40368	1.23162	0.779248	0.9803	0.955046	0.617	0.831265	0.30584	0.517939	0.389	0.323959	0.314678	0.248	0.26517	0.0992903	0.223592	0.424		0.182	0.125406	0.191745	0.109161	0.15914	0.164755	0.205	0.243801	0.42313	0.537	0.541644	0.984851	0.975505	2.08718	2.48007	2.55612	1.83301	2.52102	3.97481	3.81458	4.27261	2.80311	3.49807	1.80954	1.86356	1.9235
PFB0755w	0.634628	0.773852	0.537631	0.446919	0.561866	0.479	0.63233	0.19782	0.463987	0.735	0.193601	0.428589		0.755103	0.432205	0.54802	1.05		0.478	0.679979	0.854901	1.15928	1.61779	1.68608	2.092	1.56515	2.02511	1.957	1.22923	1.34315	0.943427	1.42929	1.70222	1.41308	1.0804	0.682912	0.969495	0.624389	0.696027	0.900783	0.833688	0.793396	0.92834	0.859786
PFD0780w	0.682283	0.467833	0.588231	0.437177	0.384301	0.259	0.344584	0.308443	0.359166	0.288	0.348482	0.43998	0.358	0.478989	0.491779	0.651048	0.67	0.894858	1.022	1.00789	1.10464	1.3785	1.41947	1.39755	1.535	1.53187	1.80099	1.904	2.03568	1.69488	1.50027	1.74766	1.53523	1.47593	1.3331	0.888309	1.1524	0.740396	0.866775	0.616708	0.666424	0.824398	0.708289	0.85475
PFE0140c	0.721802	0.513945	0.764068	0.443266	0.4604	0.51	0.671406	1.13746	1.04204	0.904	1.00931	1.13626	0.953	1.22315	1.32699	1.25058	1.313	1.41302	1.616	1.78169	1.32163	1.68794	1.31871	1.46723	1.467	1.48278	1.29539	1.347	1.17958	1.62641	1.20499	0.943561	0.800474	0.841564	0.55851	0.575635	0.59652	0.532266	0.664745	0.74782	0.754666	0.680874	0.59941	0.664666
PFD0670c	0.392865	0.394891	0.304868	0.236246	0.219419	0.154	0.163411	0.1796	0.141817	0.211	0.127777	0.183681	0.301	0.415854	0.387816	0.496506	0.62	0.977106	1.02	1.23362	1.10838	2.02986	1.8721	1.77297	2.017	2.20919	1.8503	1.818	1.81451	2.34301	1.45832	1.52259	1.44796	1.28051	0.944889	0.808505	0.753121	0.507245	0.632159	0.547511	0.588718	0.43057	0.34383	0.392757
PFD0470c	0.489338	0.409144	0.423779	0.326361	0.232103	0.137	0.139728	0.111924	0.127943	0.124	0.0774405	0.0925525	0.156	0.212978	0.120317	0.213728	0.451	0.592186	0.706	0.880629	1.0588	1.63111	1.5978	1.50575	2.258	2.09103	2.11834	2.321	2.3554	2.04943	1.66395	1.48892	1.28744	1.29721	1.06025	0.91055	0.848756	0.628938	0.663441	0.685906	0.491257	0.590168	0.544397	0.560183
PFC0765c	0.62068	0.573472	0.49968	0.395773	0.400789	0.366	0.346952	0.210834	0.325253	0.402	0.376877	0.505479	0.606	0.675973	0.668165	0.986436	0.963	1.20822	1.266	1.25313	1.3974	1.03297	1.76014	1.87706	1.407	1.32635	1.30883	1.06	1.71295	1.56357	1.43447	1.49373	1.20879	1.27658	1.05567	0.764024	0.839193	0.457203	0.653014	0.893499	0.705935	0.731394	0.551274	0.5413
PFI0240c	0.667173	0.615393	0.803283	0.601575	0.569476	0.522	0.704562	0.734016	1.10833	0.304	0.667279	0.505479	0.416	0.470571	0.575884	0.770516	0.77	0.694996	0.831	0.864837	0.899797	1.55262	1.3331	1.47952	1.828	2.0902	2.09951	1.942	2.13498	1.46508	1.64997	1.45718	1.44689	1.2864	0.997077	0.533771	0.826043	0.433319	0.490086	0.541441	0.590035	0.628058	0.496261	0.467029
PF14_0502	0.285931	0.265776	0.321313	0.265473	0.178833	0.255	0.272352	0.318854	0.451655	0.534	0.561444	0.875689	0.906	1.2021	1.20317	1.51034	1.714	1.97806	2.352	1.75476	1.59569	2.22473	1.63939	1.91313	1.872	1.6442	1.4442	1.479	1.15852	1.09459	0.997713	0.906049	0.723982	0.752203	0.529211	0.419952	0.49969	0.334372	0.357137	0.31321	0.312139	0.350197	0.401135	0.415416
PF14_0399	0.327775	0.63803	0.390889	0.273997		0.699	0.547072	0.724906	0.829318	1.363	1.05448	1.47942	1.305	1.66594	1.71597	1.87752	1.775	2.14256	2.339	2.53227	2.31684	2.93563	1.66498	1.6828	1.628	1.41871	1.08113	1.105	0.673293	0.705341	0.608663	0.456872	0.511743	0.705067	0.667465	0.604417	0.659878	0.504971	0.454894	0.599712	0.634815	0.678578	0.836652	0.579065
PF08_0132	0.31034	0.260746	0.287158	0.32149	0.299324	0.271	0.470103	0.481535	0.952637	0.838	1.30875	2.03046	1.378	1.88902	1.92506	2.49568	2.092	2.33173	2.012	2.46539	1.94083	1.89273	1.57621	1.42132	1.342	1.3771	1.13402	1.029	0.934335	0.681892	0.582342	0.5973	0.508511	0.568571	0.494419	0.393787	0.417205	0.325274	0.407971	0.34356	0.356919	0.36742	0.474485	0.402828
PF14_0318	0.427735	0.289251	0.237822	0.239899	0.230834	0.135	0.275904	0.200423	0.282092	0.201	0.334285	0.558163	0.51	0.695334	0.782641	1.19359	1.158	1.1523	1.65	1.38783	2.18215	1.98475	2.15119	2.25985	2.224	1.83142	1.47109	1.426	1.42633	0.862917	0.979618	1.19556	0.906055	0.82487	0.723316	0.464433	0.504472	0.388964	0.366261	0.369054	0.404332	0.33527	0.352998	0.323521
PF14_0147	0.488175	0.497177	0.624916	0.562607	0.55172	0.551	0.860868	1.06068	1.34417	1.232	1.35392	1.74568	1.996	1.96731	1.77905	2.31703	3.231	3.27923	2.757	1.96934	1.99602	2.21841	1.41547	1.66723	1.538	1.07922	0.896462	0.754	0.59656	0.507433	0.36273	0.429941	0.342599	0.381011	0.384548	0.273427	0.376561	0.249073	0.234616	0.242799	0.413552	0.459274	0.585657	0.446887
PFE1295c	0.478877	0.407467	0.43896	0.421346	0.429961	0.361	0.389581	0.421669	0.448572	0.712	0.713743	0.88708	1.002	1.36878	1.2055	1.96301	1.485	1.88841	2.289	2.0418	1.91558	2.58288	2.03684	1.80575	1.711	1.5144	1.39579	1.454	1.0863	0.937953	0.718057	0.714644	0.70028	0.722743	0.614361	0.584793	0.658682	0.383277	0.510941	0.606997	0.638766	0.570649	0.602848	0.561441
PF13_0200	0.417274	0.42172	0.341554	0.264255	0.325958	0.173	0.299587	0.175695	0.275926	0.225	0.242647	0.424318	0.55	0.569063	0.561866	0.736539	0.838	0.982864	1.032	1.23362	1.15795	1.12229	1.6042	2.091	1.381	1.36129	1.70059	1.508	1.11714	1.41068	1.18854	1.57933	1.22387	1.27658	0.870726	0.707769	0.769858	0.6369	0.591753	0.599712	0.541305	0.529314	0.664737	0.511088
PF14_0662	0.305691	0.323626	0.813403	0.425	0.697577	1.451	1.91002	3.54905	3.20012	2.964	2.25352	2.73528	3.077	2.80322	2.63878	1.79531	1.866	1.6573	1.562	1.59777	0.837129	0.894041	0.910858	0.785253	0.917	0.639042	0.607801	0.516	0.58001	0.542137	0.518186	0.389544	0.257488	0.283795	0.248125	0.242028	0.229523	0.145577	0.285449	0.310782	0.20941	0.423681	0.461878	0.414157
PF11_0385	0.398676	0.419205	0.44908	0.308094	0.36274	0.237	0.313797	0.265495	0.453196	0.652	0.605327	1.02377	0.893	1.12718	1.30129	1.6605	1.613	1.98218	2.364	2.04923	1.96421	2.69024	1.93207	1.96641	1.837	1.60426	1.52309	1.493	0.849328	0.837592	0.62429	0.603071	0.522517	0.641238	0.492587	0.400328	0.439919	0.213816	0.256774	0.445535	0.434624	0.382346	0.614309	0.446887
PF13_0254	1.08677	1.09496	1.07147	1.59527	1.41164	1.062	1.68858	1.16219	2.0363	1.302	1.58882	2.07317	1.333	1.55398	1.33049	1.54761	1.243	1.01823	1.095	0.984669	1.05787	1.28468	0.995626	1.06476	0.888	0.895324	1.04169	1.028	0.581515	0.486798	0.402211	0.561712	0.53329	0.555805	0.457795	0.402944	0.637165	0.506108	0.585236	0.685906	0.895589	0.802582	1.10942	0.80062
PFE0675c	0.382404	0.330334	0.241618	0.270344	0.235908	0.179	0.184725	0.171791	0.231223	0.2	0.302018	0.498359	0.461	0.737425	0.759279	0.997396	1.26	1.31432	1.552	1.31909	1.76873	2.11196	1.75934	1.90657	1.919	1.83808	1.80189	1.742	1.52488	1.14336	1.13343	1.08399	0.886662	0.933871	0.899109	0.512838	0.560657	0.442418	0.520065	0.481955	0.458331	0.434014	0.430933	0.391498
PFE1245w	0.228977	0.269968	0.168247	0.250859	0.374155	0.272	0.53523	0.978688	1.58773	1.761	2.54263	3.08271	2.764	2.65422	3.24154	3.28374	3.107	2.93132	2.535	2.54063	2.04933	1.76372	1.26273	0.859024	0.956	0.722251	0.545945	0.591	0.414508	0.449279	0.316669	0.294322	0.262874	0.344678	0.296651	0.255111	0.307226	0.184246	0.311518	0.28893	0.288432	0.390383	0.461878	0.386463
PF11_0402	2.85582	2.13962	2.49334	2.20172	2.9146	1.772	2.15158	1.55523	2.11492	1.525	1.58108	1.86386	0.972	1.16338	0.904126	0.963419	0.858	0.643179	0.619	0.601949	0.543432	0.532274	0.528602	0.493447	0.487	0.460143	0.420441	0.4	0.435572	0.292641	0.370133	0.382811	0.481577	0.575445	0.514562	0.651514	0.872665	1.12936	1.44289	2.10142	2.34565	2.50764	3.4383	3.75763
PF13_0072	1.21811	0.72774	0.5351	0.661246	0.700113	0.503	0.476023	0.369611	0.316004	0.289	0.342029	0.33746	0.261	0.491617	0.261659	0.26853	0.443	0.280466	0.435	0.383649	0.525661	0.331093	0.675747	0.749187	0.679	0.69812	0.922459	0.9	1.10059	1.02049	1.06927	1.75246	2.19565	2.16234	1.98317	1.34228	2.52236	1.83222	1.85737	1.39002	1.57913	0.967921	0.777055	0.750267
PF13_0291	0.677634	0.550835	0.645157	0.375071	0.303129	0.262	0.290114	0.317553	0.231223	0.136	0.224577	0.269114	0.196	0.415854	0.336419	0.404439	0.58	0.769841	0.716	0.891776	0.837129	1.04019	1.3331	1.3328	1.364	1.4262	1.68983	1.418	2.16657	2.20231	1.92058	1.80537	1.79487	1.90113	1.50798	1.20229	1.36757	0.792713	0.806818	0.596071	0.592669	0.655614	0.477923	0.644525
PFD1050w	0.758996	0.893745	0.628711	0.472492		0.595	0.462998	0.804294	0.500982	0.633	0.397528	0.351699	0.489	0.327464	0.15536	0.270722	0.588	0.519807	1.293	0.919644	0.940952	1.20438	1.66178	1.62051	1.5	1.93626	1.96863	1.4	1.70843	2.23514	1.51508	1.24846	1.28959	1.07429	0.992499	0.828129	0.913309	0.552738	0.94107	0.837655	0.658521	0.959884	0.908856	0.939092
MAL8P1.113	0.291743	0.274998	0.217582	0.238682	0.218151	0.278	0.269983	0.18871	0.201934	0.165	0.308471	0.464186	0.501	0.811504	0.669333	0.961227	1.194	1.18602	1.327	1.12587	1.9586	2.23736	2.1392	2.06477	1.832	1.9787	1.85747	1.655	1.48049	0.823523	0.769876	0.915668	0.767076	0.754167	0.85333	0.604417	0.728017	0.478812	0.522672	0.426112	0.46755	0.413347	0.559296	0.456958
PFC0581w	0.618355	0.611201	0.547751	0.405515	0.346252	0.273	0.330375	0.337075	0.342209	0.28	0.298146	0.354547	0.423	0.422588	0.325906	0.328812	0.468	0.381631	0.434	0.469111	0.451769	0.796607	0.808497	0.94427	1.268	1.23898	1.67369	1.938	1.6964	1.91999	1.71659	1.87173	1.95324	1.94139	1.48692	1.2036	1.13685	0.821146	0.856348	0.876503	0.758617	0.811767	0.738088	0.940351
PF13_0153	1.05539	0.741993	1.14104	0.685601	0.599916	0.89	1.0302	1.51098	1.802	1.657	1.87793	2.45478	1.854	2.24005	2.19373	2.43431	2.272	1.46648	1.462	1.32373	0.956853	0.763227	0.725328	0.656563	0.73	0.791314	0.683104	0.619	0.717678	0.515874	0.612775	0.616537	0.733678	0.575445	0.528296	0.888309	0.769858	0.702864	1.36077	1.21885	1.19719	1.23775	0.910003	1.11407
PFE0905w	0.377755		0.575581	0.459097	0.331032	0.588	0.725877	0.491947	0.704458	0.768	0.835067	0.991023	0.978	1.07836	1.00809	1.28894	1.14	1.28389	1.319	1.35346	1.23558	1.43173	1.34989	1.2246	1.506	1.29223		1.314	1.19538	0.950146	0.717235	0.711759	0.798319	0.950564	0.801141	0.856911	0.619233	0.312763	0.574809	0.520803	0.557109	0.861139	0.659007	1.07882
MAL7P1.125	1.11234	0.639707	0.913339	0.809813	0.616404	0.535	0.567202	0.490646	0.456279	0.486	0.38204	0.474153	0.411	0.427639	0.258155	0.318948	0.33	0.245099	0.326	0.264746	0.269378	0.39695	0.302287	0.370495	0.523	0.579132	0.974454	1.058	1.35862	1.62454	1.51672	1.76785	2.10838	1.81962	1.54185	2.54849	2.33826	1.8618	2.41785	2.02616	1.7543	1.65454	1.5438	1.79007
PFL1140w	0.290581	0.289251	0.330168	0.265473	0.233371	0.294	0.350505	0.498454	0.567266	0.563	0.604036	0.972513	0.83	1.15159	1.14826	1.23962	1.525	1.45332	1.7	1.50487	1.22155	1.83319	1.57061	1.68198	1.781	1.68914	1.62349	1.536	1.65277	1.15087	1.01005	0.794477	0.688429	0.616688	0.536536	0.374163	0.423183	0.307077	0.35062	0.297428	0.285798	0.350197	0.383943	0.392757
PF10_0070	0.905449	0.762953	0.753948	0.600358	0.744505	0.448	0.684432	0.619489	0.892519	0.813	0.798928	1.05367	0.906	1.2021	1.14826	1.22428	1.374	1.28225	1.743	1.41105		1.7123	1.37628	1.34017	1.43	1.51856	1.38503	1.394	1.19989	1.04769	0.850483	0.794477	0.748761	0.778716	0.584146	0.605725	0.673028	0.616428	0.874595	1.01733	1.21563	0.977106	0.965015	1.02344
PF08_0006	0.414949	0.470348	0.312458	0.422564	0.365276	0.381	0.44642	0.527086	0.87248	1.181	1.35005	1.63462	1.667	1.97488	2.64346	2.81901	2.617	3.19122	2.826	2.92428	3.44205	2.2572	2.1432	1.77543	1.262	0.978533	0.840881	0.686	0.491993	0.816957	0.459787	0.504964		0.578391	0.397366		0.395688	0.297978	0.318035	0.444321	0.450429	0.313455	0.209736	0.235402
PFL1150c	0.283607	0.20038	0.240352	0.180229	0.126832	0.112	0.259326	0.32406	0.305214	0.315	0.415597	0.696279	0.55	0.893159	0.82703	1.16399	1.428	1.66717	2.11	2.013	1.92493	2.58288	1.97766	1.87952	1.804	1.81728	1.7239	1.772	1.34358	1.2925	0.893254	0.7964	0.554837	0.589193	0.444977	0.535079	0.362216	0.228602	0.337586	0.30714	0.275262	0.241119	0.297986	0.273168
PFE0440w	0.761321	0.58018	0.440225	0.431088	0.446449	0.29	0.32919	0.212136	0.235847	0.158	0.1523	0.176562	0.119	0.133006	0.0665829	0.0602822	0.151	0.041124	0.095	0.0668832	0.115047	0.24629	0.350269	0.74099	0.847	1.06174	1.55805	2.148	1.73627	1.38911	1.7388	2.86435	2.79466	2.99015	2.68359	1.55683	1.87563	1.19305	1.33079	1.09259	1.08393	1.01155	1.3524	1.10274
MAL8P1.124	0.62068	0.633	0.533836	0.632019	0.622746	0.487	0.696273	0.688465	0.784615	0.712	0.787312	1.0793	1.106	1.23662	1.38773	1.41828	1.537	2.15983	2.084	1.73618	2.0063	2.46109	1.88809	1.85166	1.692	1.10085	1.2658	0.964	0.756044	0.831026	0.634161	0.669438	0.621633	0.595085	0.621686	0.546853	0.700523	0.525442	0.642586	0.740536	0.632181	0.524721	0.796539	0.546335
PFL0580w	0.492824	0.624615	0.540161	0.373854	0.365276	0.233	0.277088	0.27851	0.225057	0.197	0.157462	0.193648	0.202	0.202876	0.247642	0.324428	0.504	0.432625	0.53	0.457964	0.581781	1.13582	0.914857	1.06558	1.448	1.52188	1.85209	1.749	2.18538	1.99221	2.0859	1.82653	2.02435	1.62126	1.55192	1.32396	1.13566	0.68353	0.753377	0.745392	0.678277	0.801434	0.686513	0.791809
MAL13P1.75	0.263847	0.404114	0.245413	0.216762	0.209273	0.24	0.252221	0.344883	0.291341	0.298	0.480131	0.934068	0.533	0.978182	0.84572	1.12783	1.517	1.46401	1.479	1.48443	1.30667	2.27434	1.56341	1.96395	1.66	1.66168	1.9507	2.078	1.40602	0.974533	1.1836	0.889698	0.614092	0.597049	0.590556	0.570402	0.626406	0.337784	0.355834	0.683478	0.447795	0.39268	0.614309	0.409122
PFE0840c	0.656712	0.510592	0.417454	0.317836	0.318349	0.181	0.234459	0.141858	0.203476	0.155	0.105835	0.133845	0.139	0.191091	0.0619104	0.0997396	0.206	0.157094	0.332	0.33999	0.601424	1.20799	1.26832	1.50247	1.817	1.72491	1.93636	2.325	2.1237	1.28406	1.75854	1.98523	1.52122	1.71357	1.37247	0.881768	0.738776	0.607329	0.679082	0.643416	0.607157	0.807175	0.790808	0.861044
PFB0390w	0.481201	0.368062	0.349144	0.26669	0.246054	0.123	0.182357	0.104116	0.172646	0.214	0.252972	0.410079	0.271	0.490775	0.449727	0.731059	0.768	1.05771	1.076	1.1686	1.37869	1.99919	1.76174	2.31805	1.555	1.88967	1.96056	2.096	1.26534	1.29813	0.915461	1.31483		1.15678	0.762687	0.54947	0.580979	0.361668	0.50312	0.485597	0.492574	0.378901	0.632647	0.542559
PF14_0746	0.576512	0.827511	1.28272	1.25308	1.78326	1.874	3.22796	3.39417	4.76164	3.59	4.20244	5.1986	3.152	3.36639	3.13991	2.88368	1.844	1.3209	1.103	0.848116	0.693087	0.636925	0.548594	0.399184	0.33	0.281245	0.191843	0.159	0.0722192	0.104113	0.106927	0.0971454	0.132515	0.120785	0.148326	0.115127	0.130302	0.0978096	0.182479	0.25858	0.326627	0.559167	0.851552	0.805656
PF11_0181	0.619518	0.455257	0.363059	0.260601	0.289177	0.306	0.298403	0.335773	0.39462	0.528	0.513689	0.697703	0.662	1.00175	1.01276	1.17386	1.274	1.63591	2.009	1.87552	1.89219	2.3375	2.21917	2.23199	1.735	1.79314	1.62708	1.564	1.07577	1.11335	0.852128	0.814675	0.734755	0.921105	0.636335	0.453967	0.670637	0.431045	0.501817	0.460103	0.541305	0.338715	0.530644	0.591653
PFD0530c	1.78416	0.959979	0.867799	0.683166	0.711528	0.479	0.554177	0.40475	0.380746	0.357	0.281367	0.320374	0.307	0.331673	0.336419	0.402247	0.362	0.388211	0.412	0.488619	0.607971	0.61798	0.728527	0.86886	0.934	1.05675	0.913495	1.109	1.31349	1.35534	1.39088	2.08718	2.30661	2.5463	1.92549	2.05266	2.5128	2.12338	2.41785	1.70323	1.67133	1.31008	1.02805	1.2815
PF10_0317	0.584648	0.808227	1.18152	0.666117	0.915728	0.98	1.16993	1.88189	1.62781	1.379	1.11773	1.26868	1.153	1.10109	1.09453	0.868064	0.999	0.851267	0.951	1.04969	0.678122	0.833596	0.994827	1.01558	1.183	1.22317	1.28104	1.254	1.65653	1.50917	1.48876	1.24269	1.23896	1.15187	0.782829	0.727393	0.60967	0.466302	0.658228	0.513519	0.493891	0.668244	0.631501	0.650819
PF11_0310	0.569538	0.526521	0.995565	0.880443	0.918264	1.147	1.70398	2.43501	2.70376	2.405	2.73236	3.03857	2.593	3.3706	2.88876	2.75216	2.535	2.78821	1.858	1.81699	0.980236	0.76413	0.667749	0.48607	0.5	0.388584	0.355895	0.269	0.337775	0.289828	0.304331	0.287589	0.285499	0.264155	0.235307	0.344073	0.282122	0.242249	0.364958	0.481955	0.414868	0.579834	0.606286	0.566477
PF11_0317	0.374268	0.451903	0.301073	0.40308	0.366545	0.213	0.384845	0.301936	0.339126	0.223	0.394947	0.504055	0.433	0.536232	0.58406	0.872448	1.005	1.05771	1.071	1.13887	1.76218	1.64554	1.70096	1.94346	1.945	2.2458	1.90857	1.812	1.73627	1.34971	1.09724	1.29175	1.17539	1.19017	0.896363	0.558627	0.645533	0.402612	0.612608	0.534157	0.557109	0.469608	0.463024	0.407863
PF13_0154	1.05074	0.557543	0.864004	0.437177	0.527622	0.428	0.476023	0.675451	0.541061	0.444	0.491747	0.650715	0.455	0.491617	0.495283	0.474585	0.537	0.419465	0.531		0.565881	0.752401	0.812495	0.89345	1.182	1.13996	1.33662	1.501	1.58957	1.94719	2.44699	2.31225	2.1741	1.86283	1.54735	1.82502	1.80032	1.48079	1.92906	1.38517	1.41977	1.4582	1.40741	1.36584
PF13_0218	0.488175	0.297635	0.406069	0.227722	0.218151		0.219065	0.235562	0.334502	0.453	0.264588	0.407231	0.621	0.835916	0.692696	0.838471	0.979	1.45497	1.901	1.46864	1.46848	1.9198	1.80972	1.80001	2.051	1.75487	1.61005	1.711	1.72348	1.68363	1.79062	1.3735	1.22495	1.09983	0.804804	0.642356	0.613256	0.340059	0.444467	0.400618	0.433307	0.513239	0.449271	0.417934
PFE0715w	0.628816	0.823319	0.781778	0.634455	1.14783	0.626	1.08586	0.678054	1.23165	0.993	1.02222	1.71578	1.112	1.15496	1.1214	1.34922	1.035	1.20082	1.388	1.46679	1.51057	1.67351	1.52103	1.64592	1.252	1.33383	1.5464	1.288	0.813218	0.777563	0.610308	0.723301	0.645335	0.702121	0.63542	0.523304	0.549898	0.548189	0.564381	0.72961	0.709886	0.734839	1.28707	0.921469
PF11_0435	0.628816	0.76463	0.455405	0.393338	0.388106	0.369	0.279457	0.376118	0.245096	0.348	0.243938	0.383025	0.402	0.616204	0.337587	0.38471	0.698	0.598765	0.589	0.476543	0.609842	1.05643	0.714932	0.744268	1.298	1.33217	1.29001	1.649	1.99129	1.72302	1.81283	2.08815	2.24197	2.03075	2.21115	1.84203	2.04419	1.40118	1.6006	1.15451	1.01807	1.08044	0.746111	0.916433
PF11_0049	0.602083	0.427589	0.364324	0.292263	0.291714	0.192	0.259326	0.161379	0.234306	0.225	0.320087	0.458491	0.443	0.658295	0.834038	0.972187	1.139	1.20493	1.261	1.31258	1.79398	1.41549	1.72255	1.77788	1.842	2.05192	1.86643	1.78	1.9123	1.19589	1.14248	1.56779	1.42318	1.55547	1.15822	0.648898	0.794962	0.714238	0.776839	0.739322	0.68618	0.654466	0.426349	0.532488
PFE0270c	0.466091	0.730255	0.547751	0.442048	0.396985	0.311	0.29485	0.347486	0.316004	0.442	0.321378	0.394416	0.364	0.592634	0.530327	0.487738	0.973	0.940917	0.841	0.810959	0.933469	1.46691	1.13797	1.15985	1.612	1.71743	2.05379	1.899	1.82805	1.64798	1.39581	1.14555	1.12476	1.05073	0.840512	0.792806	0.69335	0.511795	0.500514	0.569363	0.720422	0.524721	0.720896	0.591653
PFE1465w	0.788054	0.695042	0.834909	0.688037	0.367813	0.39	0.332743	0.282414	0.399244	0.283	0.282658	0.371634	0.376	0.43269	0.327074	0.435128	0.589	0.583138	0.604	0.586157	0.654738	0.899454	0.926852	0.896729	1.275	1.42536	1.71135	1.655	1.9755	1.678	1.83092	1.8121	2.3217	2.52371	2.20566	1.65626	1.88998	0.98492	1.17829	0.872861	0.766519	0.98744	0.746111	0.878668
MAL8P1.18	0.396352	0.619585	0.326373	0.407951	0.457864	0.28	0.337479	0.200423	0.362249	0.303	0.384621	0.654987	0.528	0.574956	0.607423	0.852719	0.799	0.893213	0.95	1.02368	1.76686	1.74839	1.72255	1.93608	1.539	2.13014	1.71314	1.644	1.15175	1.16119	0.781391	1.20133	1.28636	1.13125	0.917421	0.79019	0.724431	0.474263	0.615215	0.560865	0.565011	0.560315	0.632647	0.613054
PFE1345c	0.491662	0.466994	0.398479	0.334885	0.369081	0.241	0.239196	0.239466	0.203476	0.115	0.19102	0.234941	0.179	0.285373	0.263995	0.302507	0.462	0.435914	0.58	0.699487	0.719276	1.10334	1.02282	1.31559	1.305	1.70827	1.63066	1.828	1.80999	1.87684	1.63928	1.97657	1.84766	1.79704	1.48142	1.22715	1.07708	0.749494	0.785963	0.594857	0.576865	0.559167	0.65213	0.644525
PF10_0020	0.588135	0.401598	0.52245	0.372636	0.215615	0.171	0.204856	0.148365	0.141817	0.091	0.0761498	0.0811614	0.064	0.0976498	0.0876091	0.130429	0.161	0.226182	0.312	0.422664	0.486377	0.723532	0.864476	1.03198	1.196	1.52438	1.68087	2.048	1.97098	2.19856	2.28084	2.2103	2.72355	2.45792	1.85224	1.41946	1.40224	0.748357	0.759894	0.69926	0.665107	0.692356	0.610871	0.626901
PF08_0011	0.311502	0.277514	0.354204	0.263037	0.341178	0.206	0.258142	0.308443	0.484026	0.468	0.623396	0.966817	0.916	1.25682	1.09687	1.63748	1.732	2.00767	1.94	2.0195	1.67519	2.08489	1.65778	1.45165	1.542	1.45449	1.39489	1.296	1.30521	0.961402	0.843902	0.838721	0.713208	0.763987	0.587809	0.592642	0.564243	0.543639	0.564381	0.579075	0.252872	0.453533	0.449271	0.430522
PF10_0213	0.447494	0.758761	0.354204	0.482235	0.526353	0.457	0.408528	0.243371	0.521022	0.307	0.455608	0.783136	0.513	0.510978	0.57822	0.959035	0.67	0.770664	0.876	1.08407	1.59382	1.35775	1.75854	2.25084	1.261	1.84806	1.66652	1.245	0.951638	0.753176	0.686802	1.17729	1.16785	1.13714	0.949467	0.592642	0.786594	0.540227	0.606091	0.63856	0.705935	0.592464	0.649838	0.67096
PFI0795w	0.348697	0.41669	0.301073	0.28861	0.323422	0.209	0.487865	0.321457	0.599637	0.761	0.838939	1.17186	1.143	1.19789	1.60033	1.88519	1.818	2.09568	1.604	2.1031	2.53197	2.51252	2.06003	2.00248	1.701	1.61841	1.38772	1.253	0.879419	0.769122	0.552731	0.652125	0.588235	0.662842	0.416594	0.430418	0.418401	0.326411	0.376689	0.433395	0.318724	0.327233	0.594825	0.377651
PFI0670w	0.623005	0.493824	0.528775	0.416475	0.471815	0.348	0.537599	0.412559	0.707541	0.697	0.93703	1.09639	0.867	0.889792	1.07934	1.17167	1.277	1.64825	1.416	1.54667	1.48532	1.86206	1.47145	1.71231	1.562	1.62839	2.01256	1.863	1.50457	1.61422	1.21157	1.34272	1.09675	1.11554	0.763602	0.498447	0.670637	0.468576	0.595663	0.623992	0.593986	0.517832	0.570757	0.582842
PFC0550w	0.387053	0.361355	0.460465	0.472492	0.52889	0.508	0.704562	0.813404	1.02971	0.912	1.16677	1.31994	1.3	1.70298	1.23237	1.41389	1.571	1.41878	1.511	1.38039	1.82672	1.17732	1.42427	1.24509	1.21	1.07173	1.17168	0.955	1.14121	1.12367	0.788794	0.862767	0.751993	0.729617	0.656478	0.362388	0.620429	0.426495	0.381902	0.434609	0.445161	0.345604	0.311739	0.294568
PF14_0020	0.764808	0.430104	0.611001	0.47371	0.532695	0.385	0.473655	0.579144	0.558017	0.52	0.503363	0.633628	0.519	0.601893	0.556026	0.667488	0.595	0.768196	0.898		0.723953	1.14304	1.0564	1.14673	1.223	1.11	1.23084	1.324	1.63095	1.51386	1.63516	1.72842	1.47598	1.56333	1.25619	1.32919	1.44408	0.932603	0.985386	0.846153	0.887687	0.975958	1.03149	0.878668
PF10_0165	0.530019	0.589402	0.409864	0.351934	0.305665	0.387	0.243932	0.238165	0.28055	0.486	0.236194	0.373058	0.644	0.782041	0.585229	0.831894	1.111	1.17861	1.336	1.14352	1.34221	2.16969	1.54662	1.81231	1.907	1.888	1.97849	1.867	1.4346	1.4013	0.961522	0.986844	1.02564	1.03796	0.760855	0.652822	0.712477	0.520893	0.967138	0.671338	0.773104	0.579834	0.507722	0.675995
PFL1745c	0.761321	1.12766	1.44591	1.58796	1.39008	1.435	2.22499	2.17602	2.58507	2.073	2.05992	1.88522	1.736	1.68109	1.63654	1.61776	1.336	1.31103	1.324	1.46864	1.22342	0.873291	1.24353	1.16722	1.068	1.11499	0.93232	0.983	0.828264	0.813205	0.665416	0.72811	0.589313	0.718815	0.470613	0.353231	0.349066	0.260447	0.40015	0.426112	0.464916	0.663651	0.543251	0.772926
PF14_0334	1.39479	1.02202	1.01581	0.901145	0.781286	0.669	0.856132	0.801691	0.704458	0.476	0.600164	0.690584	0.403	0.373763	0.391321	0.493218	0.44	0.302673	0.342	0.323269	0.436804	0.645947	0.56059	0.640989	0.826	0.77384	1.06589	1.072	1.53917	1.28593	1.42871	1.77363	1.92739	1.84319	1.86323	2.06444	2.75188	2.26554	2.79714	1.8562	1.83332	1.61091	1.25842	1.30415
PF11_0503	1.31923	1.81013	2.54774	2.77894	3.84555	3.241	5.0539	3.59069	6.70083	4.62	4.3044	5.16728	3.314	2.43367	2.34792	1.88081	0.849	0.7098	0.574	0.580583	0.474217	0.320267	0.272698	0.240986	0.175	0.150608	0.0905427	0.085	0.0428801	0.0722224	0.0723815	0.0788705	0.0894204	0.115875	0.091559	0.085037	0.137475	0.133067	0.259381	0.554795	0.671692	0.951846	1.44752	1.56096
PFC0085c	0.277795	0.334526	0.432634	0.342192	0.461669	0.627	0.911786	1.53831	2.11492	2.023	2.5052	2.75379	2.538	2.80238	2.98221	3.00973	3.185	2.84085	2.175	1.98234	1.51245	1.60494	1.26353	0.983615	0.987	0.852056	0.710894	0.673	0.633422	0.548702	0.457319	0.376078	0.283344	0.367264	0.325034	0.227637	0.262995	0.243387	0.277629	0.302284	0.287115	0.32264	0.386235	0.41164
PF14_0352	0.689257	0.552512	0.808343	0.515114	0.298055	0.311	0.26051	0.291524	0.282092	0.307	0.227159	0.310407	0.267	0.35356	0.313056	0.392382	0.468	0.607813	0.744	0.725497	0.68841	1.04831	1.01562	1.06804	1.616	1.42536	1.64859	1.723	1.82579	1.64798	1.67958	1.54952	1.91015	1.68509	1.38895	1.31742	1.20499	0.699452	0.744253	0.67498	0.565011	0.747469	0.738088	0.74649
MAL7P1.77	0.342885	0.359678	0.316253	0.226504	0.2042	0.154	0.175252	0.183504	0.251262	0.219	0.280077	0.427165	0.412	0.554752	0.582892	0.682833	0.836	0.935982	1.129	1.22341	1.06816	1.63381	1.52903	1.70411	1.878	1.9371	2.01704	1.962	2.1267	2.02973	1.65819	1.58126	1.34346	1.33354	1.04011	0.675063	0.624015	0.497009	0.559168	0.500165	0.45438	0.459274	0.476777	0.446887
PF14_0124	1.09723	1.45129	2.22642	1.9265	1.54482	2.159	2.74838	3.28225	3.40205	2.968	2.68202	3.25215	2.558	2.5793	2.44371	2.02877	2.088	1.56025	1.464	1.24849	0.884832	0.581893	0.590179	0.45984	0.395	0.347812	0.241148	0.19	0.156475	0.196032	0.174374	0.139466	0.171299	0.183632	0.161144	0.17269	0.219959	0.210404	0.230706	0.437038	0.45438	0.691208	0.780493	0.849715
PF08_0031	0.409137	0.383992	0.46932	0.270344	0.300592	0.242	0.364714	0.568732	0.565725	0.655	0.635012	0.939763	0.746	1.0632	0.959027	0.930538	1.37	1.3538	1.635	1.50023	1.35344	1.89093	1.48664	1.31067	1.753	1.41288	1.47647	1.722	1.47222	1.68363	1.22226	1.07726	0.882353	1.10866	0.681199	0.638431	0.475782	0.346883	0.379296	0.444321	0.330578	0.475349	0.488238	0.472064
PF11_0127	0.997272	0.768822	0.567991	0.632019	0.535231	0.417	0.449972	0.229055	0.353	0.287	0.289111	0.398687	0.271	0.286215	0.332915	0.375942	0.393	0.506648	0.454	0.53135	0.818423	0.910279	0.759715	1.11886	1.019	1.35214	1.59301	1.727	1.3827	1.16869	1.45668	1.93329	2.47468	2.4314	2.27341	1.98071	2.40401	1.51377	2.18584	1.20307	1.8083	1.232	1.31801	1.55215
MAL13P1.124	0.679958	0.553351	0.373179	0.537034	0.412204	0.265	0.236828	0.118432	0.191144	0.233	0.233612	0.301863	0.358	0.436899	0.421692	0.491026	0.727	0.666209	0.594	0.528563	1.0401	1.0023	1.22434	1.24673	1.39	1.62839	1.54819	1.736	1.5986	1.46602	1.25352	1.90347	2.39927	2.35579	1.82111	1.15127	1.35203	0.903033	0.934553	0.631276	0.857395	0.698097	0.465316	0.518641
PF14_0014	0.23014	0.197026	0.158127	0.135172	0.0748309	0.099	0.214329	0.277208	0.687502	0.684	0.818288	1.216	1.042	1.26945	1.61785	1.93999	1.567	1.98218	2.522	2.3437	2.44966	2.27976	1.95607	2.26887	1.59	1.61591	1.3931	1.377	0.824502	0.854475	0.620178	0.707911	0.611937	0.631418	0.33419	0.303517	0.315594	0.230876	0.284146	0.273148	0.287115	0.314603	0.455001	0.42171
PF07_0038	0.512584	0.479571	0.345349	0.396991	0.428692	0.228	0.299587	0.183504	0.282092	0.186	0.233612	0.377329	0.353	0.308944	0.439213	0.613782	0.638	0.704865	0.837	1.11379	1.35531	1.61487	1.74974	2.12953	1.627	2.35314	2.23488	2.108	1.63396	1.67894	1.13178	1.64378	1.62573	1.46316	1.06025	0.63189	0.711282	0.502696	0.79639	0.524445	0.634815	0.496016	0.598264	0.610536
MAL7P1.83	0.449819	0.302666	0.368119	0.314183	0.299324	0.2	0.238012	0.243371	0.272843	0.353	0.366552	0.521142	0.548	0.943668	0.777969	1.09604	1.188	1.20164	1.431	1.55503	1.89593	1.58149	1.76654	1.76395	1.774	1.5818	1.6226	1.514	1.60838	1.31407	1.17291	1.05129	0.928679	0.904411	0.711413	0.603108	0.59652	0.493597	0.50312	0.545083	0.582133	0.529314	0.4848	0.463252
PF14_0341	0.499798	0.594433	1.0955	0.87679	0.69504	1.065	1.33926	1.92484	1.9361	2.309	2.25094	2.73386	2.231	2.79144	2.08276	1.9378	2.355	2.11789	2.03	1.67765	1.30667	1.53006	1.01162	0.824597	1.166	0.915295	0.631109	0.752	0.519075	0.47179	0.338054	0.285665	0.283344	0.299506	0.218826	0.181848	0.205614	0.154676	0.175962	0.254939	0.262092	0.376605	0.498553	0.517382
PF11_0276	1.13791	0.938181	0.939905	0.809813	0.920801	0.818	1.22203	1.06328	1.43204	1.586	1.41716	1.67591	2.165	2.74009	1.82811	1.98931	2.29	3.27183	2.438	2.31955	2.01379	1.57788	1.8609	1.61231	1.163	0.848728	0.693862	0.668	0.42504	0.693147	0.760006	0.739652	0.644258	0.67168	0.808466	0.667213	0.927655	0.57321	0.780749	0.817017	0.784958	0.750914	0.654423	0.681031
PFL1710c	0.922884	0.982617	1.02719	1.05215	1.04256	0.88	1.32505	1.2611	1.43204	1.209	1.34746	1.54064	1.201	1.33932	1.27208	1.40512	1.414	1.42125	1.377	1.41384	1.50683	1.59051	1.49304	1.62132	1.303	1.54685	1.29718	1.304	0.892208	1.01205	0.794551	0.711759	0.681965	0.722743	0.621686	0.480132	0.436332	0.456066	0.565685	0.679836	0.612425	0.58213	0.872181	0.781738
PFI0785c	1.38665	0.776368	1.14231	0.752578	0.71787	0.612	0.452341	0.499756	0.255886	0.434	0.170369	0.16517	0.247	0.328305	0.102795	0.118372	0.477	0.164496	0.167	0.155132	0.119723	0.151563	0.207122	0.213116	0.446	0.487602	0.969972	0.901	1.81752	1.87122	2.42478	2.27186	3.06507	2.63369	2.72022	3.79527	3.68073	1.91297	2.58077	1.70687	1.48694	1.94732	1.1461	1.68684
PFC0230c	0.304528	0.345425	0.245413	0.169269	0.242249	0.211	0.131439	0.0897998	0.183437	0.363	0.307181	0.485544	0.637	1.01101	0.852728	1.06754	1.172	1.4344	1.38	1.47793	1.48064	1.98295	1.75294	1.70165	1.788	1.56183	1.74989	1.676	1.58431	1.02237	1.05447	0.986844	0.811248	0.783626	0.756277	0.664597	0.673028	0.500421	0.612608	0.606997	0.480721	0.382346	0.563881	0.425487
PF14_0315	0.437033	0.344587	0.416189	0.366547	0.271421	0.278	0.399054	0.348788	0.50869	0.465	0.582094	0.991023	0.633	0.880532	0.829366	0.895465	1.116	0.836462	1.045	0.96609	0.925987	1.27926	1.15557	1.34919	1.297	1.45033	1.45137	1.583	1.46169	0.975471	1.31767	1.56779	1.37794	1.46414	1.32303	0.855603	0.871469	0.682393	0.569595	0.44068	0.430673	0.55687	0.656715	0.571512
PFE0980c	0.381242	0.383992	0.336494	0.361676	0.537768	0.367	0.484312	0.434683	0.968052	0.882	1.07771	1.71009	1.351	1.47232	1.49636	1.87752	1.54	2.31364	2.017	1.58383	2.26633	1.9631	1.88809	2.15412	1.401	1.41288	1.36262	1.185	0.683073	0.699713	0.564247	0.685789	0.465417	0.528309	0.521886	0.328373	0.352652	0.353707	0.349317	0.445535	0.460965	0.393828	0.347268	0.419193
PFI1170c	0.595109	0.560896	0.665397	0.519985	0.290446	0.281	0.267615	0.230356	0.220432	0.461	0.172951	0.264842	0.411	0.643142	0.390152	0.48993	1.101	1.10706	1.05	0.951227	1.08032	1.44887	1.49144	1.43526	1.9	1.65918	1.79651	1.909	1.72724	2.18824	1.40321	1.27732	1.41241	1.19312	0.772758	0.783648	0.754317	0.594819	0.825066	0.528087	0.603206	0.600501	0.504284	0.618089
PF07_0101	0.588135	0.553351	0.44908	0.360458	0.287909	0.275	0.258142	0.176997	0.223515	0.168	0.176822	0.215006	0.215	0.276955	0.23012	0.341965	0.487	0.435092	0.481	0.579654	0.598618	0.906671	0.87887	1.03361	1.191	1.29223	1.43075	1.582	1.69489	1.40599	1.41062	1.71399	2.08791	2.11324	2.08846	1.72952	1.6748	1.05543	0.881113	0.776956	0.774421	0.754358	0.744964	0.815726
PF13_0361	0.483526	0.539098	0.44655	0.551647	0.560598	0.45	0.647724	0.387831	0.875563	0.566	0.804091	1.09639	0.731	0.578323	1.00108	1.10262	0.831	0.914598	0.991	1.07292	1.69016	1.52736	1.88489	2.01805	1.299	1.71659	1.80727	1.511	1.06598	1.14712	0.822517	1.4264	1.1797	1.08019	0.755362	0.542928	0.669441	0.459478	0.497907	0.532943	0.634815	0.461571	0.584511	0.513606
PF13_0050	0.649738	0.703426	0.46679	0.649068	0.587233	0.406	0.642987	0.403449	0.779991	0.579	0.797637	0.889927	0.576	0.541283	0.781473	0.881216	0.792	0.81919	0.735	0.944725	1.15421	1.31715	1.3419	1.691	1.257	1.52438	1.63604	1.601	1.25631	1.20715	1.17126	1.61011	1.52553	1.37184	1.36606	0.71431	0.774639	0.516344	0.539616	0.469815	0.647985	0.58213	0.757571	0.675995
PFD0760c	1.2216	0.836733	0.888039	0.576002	0.582159	0.448	0.358794	0.317553	0.422367	0.271	0.292983	0.455643	0.34	0.436899	0.320065	0.465817	0.494	0.643179	0.743	0.889918	0.824035	1.29009	1.36349	1.30575	1.27	1.55434	1.5195	1.554	1.44288	1.44445	1.67382	1.55337	1.38332	1.35416	1.03095	1.00213	1.18826	0.885973	1.11573	1.52477	1.3987	1.14819	0.892811	0.971822
MAL13P1.19	0.309178	0.398245	0.274508	0.182665	0.159808	0.107	0.168148	0.110623	0.160314	0.163	0.123905	0.276234	0.262	0.522763	0.407674	0.605014	1.053	0.913775	1.136	0.923359	1.11586	1.61036	1.72335	1.74838	1.883	1.93044	1.98387	1.932	2.308	0.720348	1.23789	1.21768	0.876966	0.848438	0.645491	0.533771	0.539139	0.300253	0.440556	0.293786	0.262092	0.525869	0.473339	0.414157
PF11_0257	0.925208	0.602817	0.665397	0.320272	0.310739	0.326	0.264063	0.342281	0.200393	0.184	0.169078	0.159475	0.14	0.186882	0.206757	0.271818	0.378	0.523097	0.647	0.747791	0.680928	1.30092	0.974035	1.16149	1.465	1.48028	1.62349	1.977	1.9424	1.74365	1.96253	1.86885	1.82611	1.68804	1.36881	1.44432	1.49788	1.17372	2.07635	1.55391	1.36973	1.3583	1.04983	1.2324
PF13_0336	0.58581	0.428428	0.432634	0.305659	0.399521	0.269	0.374188	0.36831	0.373039	0.302	0.331703	0.458491	0.517	0.5396	0.509301	0.678449	0.722	0.988621	0.819	0.903852	0.891379	1.43353	1.44506	1.44837	1.303	1.57763	1.61363	1.587	1.58957	1.70707	1.40979	2.02659	1.66882	1.68411	1.10786	0.972038	0.855929	0.622115	0.74295	0.651914	0.661156	0.682022	0.53179	0.506053
PFB0930w	0.648576	0.641384	1.02719	0.6101	0.588501	0.804	1.0752	1.72702	1.84978	2.015	2.15027	2.62279	2.169	2.53637	2.675	2.38937	2.911	1.87772	1.647	1.43427	1.12708	1.10244	0.941247	0.726236	0.928	0.770512	0.74496	0.664	0.368619	0.529006	0.534636	0.414551	0.448179	0.443859	0.405606	0.401636	0.445896	0.39465	0.415791	0.501379	0.479404	0.510943	0.814876	0.718796
PFI0385c	0.714828	0.561735	0.627446	0.52851	0.424887	0.407	0.428658	0.577843	0.389995	0.266	0.317506	0.301863	0.245	0.216345	0.23596	0.208248	0.2	0.170253	0.187	0.22666	0.279667	0.43845	0.501412	0.713121	0.774	0.891164	1.26222	1.174	1.76486	1.88341	2.14101	2.12085	3.06723	2.60914	2.16354	2.67539	2.04897	1.54676	1.53934	0.979692	0.970661	1.02648	0.722042	0.917692
PFI0380c	0.37543	0.482924	0.312458	0.294699	0.343715	0.225	0.374188	0.32406	0.576515	0.483	0.776986	0.838668	0.866	0.954611	1.10972	1.16509	1.269	1.39164	1.504	1.96748	1.98853	1.44346	2.15599	2.16887	1.544	1.70411	1.28822	1.33	1.25707	1.72771	0.889141	1.08207	1.11614	1.05564	0.758109	0.573018	0.641946	0.45834	0.539616	0.444321	0.537354	0.327233	0.316323	0.344921
PFB0115w	0.172024	0.165167	0.145477	0.175358	0.244786	0.252	0.608647	0.564828	1.72955	1.466	1.90246	3.28633	2.019	2.61045	2.5944	3.21578	2.594	2.41398	2.376	1.53831	1.70606	0.852541	1.09639	0.935254	0.86	0.807956	0.704619	0.541	0.643954	0.377995	0.353682	0.395315	0.325361	0.373155	0.290242	0.201472	0.210396	0.170598	0.183782	0.201523	0.221263	0.298528	0.441248	0.397792
PFI0975c	0.727614	0.586887	0.49715	0.479799	0.457864	0.291	0.409712	0.187408	0.291341	0.16	0.180695	0.182257	0.132	0.108593	0.113308	0.132621	0.103	0.11597	0.116	0.134695	0.231964	0.398755	0.56059	0.874598	0.921	1.63755	1.67011	2.063	1.94691	1.52511	1.69603	2.5758	3.04999	3.46249	2.80445	1.7269	1.62937	1.09524	1.01537	0.979692	1.11949	0.889844	0.872181	1.00959
MAL13P1.262	0.541642	0.555027	0.565461	0.523639	0.610062	0.444	0.664301	0.642915	0.975759	0.83	0.955099	1.12202	0.994	1.2947	1.12724	1.02809	1.308	1.16874	1.291	1.06734	1.25803	1.41729	1.30191	1.55657	1.764	1.71743	1.66563	1.925	1.62117	1.14149	1.0117	1.19268	1.13553	1.26578	0.95496	0.470974	0.505667	0.388964	0.44186	0.523231	0.528134	0.532758	0.600556	0.633195
MAL13P1.335	0.814788	0.796489	1.24224	0.763538	0.791432	1.102	1.27887	2.51049	2.35847	2.013	1.7992	2.02334	1.933	1.88818	1.88301	1.80189	2.05	1.77738	1.641	1.46214	1.0242	1.03839	1.08119	0.948369	1.035	0.911134	0.823849	0.712	0.895969	0.71941	0.867755	0.716568	0.600086	0.685428	0.591471	0.54947	0.640751	0.481087	0.749467	0.679836	0.636132	0.851954	0.702559	0.707466
PF14_0270	0.473065	0.505561	0.349144	0.339756	0.282836	0.266	0.319717	0.213437	0.365332	0.234	0.374296	0.498359	0.373	0.41417	0.533831	0.759556	0.582	0.751747	0.793	0.923359	1.07751	1.60765	1.45545	1.84264	1.405	1.98453	2.00359	2.264	1.56324	1.62829	1.3991	1.50046	1.50291	1.39344	0.829525	0.701228	0.628797	0.473126	0.556561	0.546297	0.546573	0.483386	0.507722	0.563959
PFB0620w	0.512584	0.4955	0.904484	0.843911	0.753383	1.025	1.4778	2.0667	1.95768	1.752	2.01216	2.64558	1.962	2.03549	2.05005	1.81833	2.295	2.07759	2.158	2.22015	1.59756	1.87649	1.30111	1.10657	1.149	0.999335	0.694758	0.7	0.480709	0.483984	0.377535	0.302017	0.298427	0.300488	0.310385	0.26296	0.240282	0.211542	0.222885	0.347202	0.37404	0.496016	0.69339	0.597948
PF11_0306	0.421923	0.472025	0.465525	0.502937	0.573281	0.415	0.418001	0.393037	0.480943	0.605	0.481422	0.590912	0.724	0.836758	0.796659	1.01822	1.123	1.30363	1.63	1.73989	1.73038	2.18323	1.90569	1.96313	1.833	1.9787	1.81803	1.531	1.54293	1.56544	1.0191	0.889698	0.77354	0.759077	0.627179	0.42126	0.582175	0.440143	0.477052	0.585145	0.529451	0.590168	0.550127	0.493464
PFI0910w	0.426572	0.523168	0.47944	0.353152	0.367813	0.391	0.464182	0.558321	0.595013	0.712	0.664698	0.918405	0.941	1.17096	0.902958	1.10481	1.316	1.66059	1.664	1.48815	1.5536	2.35103	1.79533	1.65903	1.714	1.49193	1.71673	1.492	1.06222	1.22497	0.822517	0.965683	0.712131	0.778716	0.45047	0.485365	0.467413	0.441281	0.523975	0.543869	0.372723	0.46846	0.510014	0.497241
PF11_0054	0.506772	0.430943	0.421249	0.312965	0.214346	0.219	0.317349	0.242069	0.266677	0.233	0.245228	0.36309	0.29	0.334198	0.387816	0.470201	0.567	0.682658	0.759	0.801669	1.22249	1.62299	1.80892	1.71805	1.701	1.84889	2.23398	2.118	1.50156	1.36847	1.25927	1.37158	1.26266	1.10866	0.758109	0.498447	0.592934	0.420809	0.462714	0.466173	0.483355	0.479942	0.540959	0.485911
PF14_0613	0.530019	0.478732	0.376974	0.3702	0.555525	0.326	0.50089	0.304539	0.719873	0.613	0.814416	0.986752	0.731	0.731532	0.887772	1.00397	0.965	0.914598	0.84	0.916857	1.11212	1.30633	1.3219	1.42706	1.147	1.52188	1.42268	1.487	1.1525	0.900435	1.01334	1.51874	1.42965	1.35711	1.04469	0.675063	0.828434	0.638037	0.712971	0.657984	0.74808	0.533906	0.626916	0.579065
PFB0895c	0.426572	0.398245	0.264388	0.233811	0.286641	0.244	0.190646	0.212136	0.160314	0.185	0.170369	0.177985	0.252	0.44195	0.302543	0.493218	0.748	0.871829	0.918	0.970735	1.03916	1.42812	1.40427	1.20739	1.776	1.94958	1.83595	1.764	2.06276	1.58795	1.2346	1.40236	1.19263	1.16562	0.96961	0.808505	0.606084	0.610741	0.649104	0.795165	0.657204	0.737135	0.689952	0.687325
PF14_0310	0.534668	0.446873	0.421249	0.343409	0.234639	0.287	0.373003	0.352692	0.480943	0.462	0.407853	0.729029	0.68	0.88895	0.711386	0.968899	1.31	1.23948	1.264	0.945654	1.11305	1.25581	1.40107	1.60739	1.51	1.47196	1.47737	1.528	1.34809	1.32439	1.20005	1.23884	1.1894	1.24123	0.931155	0.495831	0.626406	0.423083	0.501817	0.545083	0.588718	0.452385	0.29684	0.424228
PF14_0666	0.518396	0.390699	0.296013	0.265473	0.246054	0.189	0.204856	0.183504	0.251262	0.245	0.345901	0.582369	0.437	0.654927	0.683351	0.865872	1.009	0.909663	1.345	1.04412	1.44604	1.70147	1.74974	1.91559	1.7	1.87635	1.6217	1.643	1.41655	1.30751	1.08408	1.34369	1.24111	1.43272	1.09413	0.900084	1.02807	0.741533	0.918912	0.502593	0.661156	0.509795	0.614309	0.557665
PF14_0200	0.334749	0.383153	0.251738	0.222851	0.248591	0.156	0.277088	0.320156	0.386912	0.424	0.522723	0.720485	0.826	1.08341	1.04196	1.39307	1.595	1.78889	1.711	1.60334	1.57605	1.34332	1.74575	1.93034	1.5	1.25063	1.4702	1.133	1.35561	1.27093	0.944249	0.861805	0.723982	0.742383	0.416594	0.400328	0.382538	0.360531	0.340193	0.429754	0.364821	0.48109	0.369044	0.380169
PFD0900w	1.95038	1.46638	1.03099	1.27622	0.985485	0.956	0.917707	0.553115	0.611969	0.577	0.443992	0.412926	0.336	0.415012	0.0992903	0.111796	0.441	0.120905	0.336	0.119832	0.121594	0.131715	0.131151	0.151641	0.32	0.150608	0.191843	0.411	0.511552	0.80195	0.968925	1.62262	2.54579	2.71814	2.12234	2.86771	4.19955	4.37073	6.33072	3.74274	4.86647	2.30097	1.15068	1.48039
PF07_0120	0.391703	0.446873	0.398479	0.539469	0.532695	0.406	0.575491	0.31495	0.690585	0.485	0.422051	0.659258	0.609	0.677656	0.644803	0.662008	0.808	0.745989	0.837	0.745933	1.15515	1.31264	1.54822	1.75821	1.58	1.78566	1.65935	1.523	1.53842	1.11429	1.03802	1.33695	1.53738	1.24222	0.984259	0.644973	0.659878	0.493597	0.801604	0.562079	0.662473	0.637243	0.594825	0.594171
MAL7P1.23	0.60092	0.688335	0.389624	0.358023	0.441376	0.203	0.297219	0.266797	0.254345	0.571	0.256844	0.357395	0.683	0.734899	0.490611	0.695985	1.058	1.31432	1.092	1.1463	1.43481	1.0871	2.08562	1.70575	1.535	1.29556	1.58225	1.278	1.74003	1.49134	1.22473	1.40043	1.142	1.13616	0.956792	0.604417	0.903746	0.400337	0.673869	0.792737	0.679594	0.562611	0.440102	0.576547
PF07_0100	0.659037	0.892907	0.571786	0.632019	0.634161	0.493	0.60391	0.533593	0.713707	1.023	0.624687	0.918405	1.157	1.36036	1.08285	1.45225	1.542	2.62289	1.848	1.50301	1.52554	2.14624	1.72895	1.75821	1.786	1.3796	1.28194	1.189	0.976463	0.759742	0.789616	0.799286	0.71644	0.697211	0.520055	0.388553	0.56783	0.464027	0.615215		0.488623	0.595908	0.704851	0.533747
PF14_0266	0.311502	0.441842	0.428839	0.344627	0.541573	0.474	0.691537	0.685863	1.07441	1.102	1.17193	1.48369	1.262	1.58597	1.69962	2.17564	1.458	1.76669	2.071	1.92103	1.66678	1.61757	1.8673	1.62542	1.315	1.32718	1.20305	1.095	0.865125	0.952022	0.82663	0.798324	0.692739	0.763987	0.5814	0.408177	0.439919	0.276369	0.334979	0.366626	0.393796	0.391531	0.438956	0.410381
PFB0145c	1.94805	1.76737	0.972795	1.23481	1.23915	1.087	0.870341	0.51277	0.605803	0.51	0.521433	0.518294	0.27	0.302209	0.184563	0.211536	0.293	0.189993	0.164	0.166279	0.298374	0.506112	0.304686	0.418856	0.516	0.683143	0.822952	0.792	0.627404	0.728789	0.585632	1.06764	1.78948	1.61242	1.37522	1.65626	2.19959	3.08441	3.52315	4.71758	5.18651	3.3883	3.14375	2.75937
PFD0365c	0.354508	0.3689	0.344084	0.334885	0.351325	0.32	0.532862	0.559622	0.84165	1.004	1.06352	1.4666	1.082	1.52283	1.57463	1.84683	1.669	1.60055	2.467	1.66	2.30187	2.19856	1.92888	1.70165	1.623	1.69912	1.2909	1.566	0.845566	0.917318	0.653901	0.666552	0.629175	0.636328	0.53562	0.405561	0.388515	0.251348	0.340193	0.332634	0.4096	0.372012	0.702559	0.444369
PFI0990c	0.530019	0.60617	0.428839	0.435959	0.374155	0.297	0.35761	0.265495	0.306755	0.266	0.280077	0.38872	0.408	0.473938	0.459072	0.584189	0.717	0.862781	0.857	1.05713	1.08499	1.84672	1.30751	1.77215	1.588	1.70162	2.10131	2.241	1.90629	1.44914	1.19512	1.51297	1.32084	1.28739	0.995246	0.627965	0.768662	0.575484	0.602181	0.704116	0.691448	0.623465	0.720896	0.683549
PFL0445w	0.683445	0.704264	0.679312	0.48467	0.549183	0.506	0.544704	0.50366	0.63355	0.57	0.529177	0.744691	0.598	0.747526	0.83287	0.961227	0.997	0.986976	1.091	1.11751	1.11586	1.52104	1.25633	1.34017	1.455	1.72159	1.77858	1.673	1.76937	1.51386	1.37607	1.43506	1.4512	1.4504	1.01447	0.85037	0.848756	0.527717	0.686903	0.767244	0.73491	0.74058	0.756425	0.747749
PF11_0264	0.270821	0.290928	0.450345	0.444484	0.682357	0.42	0.822976	0.706686	1.42279	1.262	1.36166	1.7528	1.651	1.98162	2.23929	2.24359	2.469	2.67553	2.4	2.7292	2.22517	1.64193	1.76494	1.51723	1.323	1.02846	0.981626	0.634	0.592799	0.369553	0.402211	0.391467	0.277957	0.304416	0.331444	0.259036	0.249845	0.233151	0.238526	0.375124	0.238385	0.346752	0.381651	0.426746
PFE0935c	1.20533	2.27041	2.37063	2.29914	1.85048	2.144	2.45117	1.81292	2.89799	1.501	2.05088	2.10735	1.332	1.1558	1.14709	1.28894	1.015	0.859492	0.81	0.864837	1.0111	0.816455	0.814095	0.807384	0.946	0.936097	0.684897	0.826	0.571735	0.534633	0.458142	0.660781	0.64318	0.748275	0.729725	0.561244	0.597715	0.774516	0.705151		1.03124	1.32845	1.6458	1.81272
PF11_0332	0.610219	0.608686	0.498415	0.427435	0.303129	0.296	0.356426	0.253782	0.340668	0.346	0.289111	0.47273	0.521	0.739108	0.676342	1.00616	0.997	1.43276	1.302	1.27728	2.0353	1.39384	2.60062	2.04182	1.339	1.13164	1.21291	1.097	1.28264	1.54669	1.21897	1.42736	1.2034	1.20097	0.852414	0.51153	0.616842	0.357119	0.426219	0.576647	0.604523	0.499461	0.354145	0.307156
PF11_0197	0.370781	0.396568	0.373179	0.27765	0.350057	0.22	0.264063	0.273304	0.434698	0.373	0.464643	0.71479	0.592	0.739108	0.742925	1.00726	1.014	1.08896	1.407	1.62377	1.41423	1.84762	1.56501	1.80739	1.601	1.70744	1.77051	1.862	1.52713	1.43601	1.17209	1.22442	0.955613	0.920123	0.75994	0.531154	0.546312	0.449242	0.477052	0.423684	0.372723	0.442052	0.576488	0.499758
PFD0075w	0.606732	0.317757	0.779248	0.390902	0.369081	0.347	0.526941	0.767854	0.901768	1.109	1.14354	1.71293	1.763	2.51364	2.32573	2.71928	2.989	2.97162	3.81	2.2025	2.38325	1.90085	1.79133	1.15247	1.191	0.818773	0.543256	0.442	0.380655	0.39394	0.352037	0.348185	0.324284	0.387885	0.347009	0.306133	0.262995	0.243387	0.24765	0.327778	0.334529	0.327233	0.324346	0.284497
PF11_0473	1.5703	1.09748	1.28652	0.95838	0.603721	0.65	0.651276	0.871969	0.739912	0.913	0.916379	1.18752	0.956	1.23998	1.06533	1.26921	1.356	1.52734	1.347	1.2392	0.912892	1.0456	0.702936	0.641809	0.58	0.398569	0.331691	0.418	0.567221	0.710968	0.842257	0.852187	1.1463	1.19704	1.11793	1.63925	2.07527	2.1393	3.05131	2.62222	2.56165	2.20337	1.59193	1.65285
PF13_0358	0.36032	0.280029	0.376974	0.396991	0.495914	0.43	1.00415	0.940946	1.64785	1.512	1.51654	2.27109	1.775	1.82252	1.9017	2.42773	2.062	1.95668	2.533	1.74454	2.25978	2.1715	2.05363	1.95084	1.377	1.25562	0.964593	0.765	0.580762	0.520564	0.377535	0.460719	0.398621	0.421273	0.305807	0.221096	0.321571	0.242249	0.272415	0.235515	0.238385	0.265231	0.324346	0.321003
PFC0455w	0.878715	0.632161	0.560401	0.569914	0.526353	0.323	0.42629	0.277208	0.300589	0.233	0.259426	0.334613	0.301	0.433532	0.405338	0.492122	0.541	0.615215	0.66	0.858334	1.07003	1.01042	1.27712	1.49264	1.346	1.36129	1.40834	1.506	1.29092	2.1057	1.39499	1.85827	1.741	1.5535	1.29373	1.09502	1.08306	0.758593	0.712971	0.942059	1.13266	0.808323	0.936363	0.834609
PF07_0007	0.813625	1.02957	1.34724	1.38094	1.95448	1.988	2.69628	3.82886	4.46722	3.33	4.03723	4.93376	3.078	3.07597	3.41208	3.26291	2.411	2.13269	1.605	1.52159	1.04478	0.854346	0.676546	0.504103	0.547	0.420203	0.332587	0.269	0.310693	0.282324	0.205629	0.187558	0.184227	0.19247	0.17854	0.196239	0.185292	0.20358	0.282842	0.354486	0.412235	0.583279	0.645254	0.743973
PF10_0359	0.457955	0.542451	0.317518	0.281303	0.372886	0.33	0.401423	0.533593	0.462445	0.711	0.703418	1.14907	1.177	1.77622	1.76386	2.26223	3.068	2.68622	3.421	2.53599	2.25885	2.99697	1.93607	1.90493	1.662	1.2889	1.10623	0.995	0.674046	0.619049	0.556844	0.49246	0.497738	0.576427	0.49625	0.42126	0.48654	0.434457	0.569595	0.569363	0.61901	0.546536	0.819461	0.733902
PF13_0237	0.553265	0.434296	0.506005	0.387249	0.348788	0.242	0.445236	0.421669	0.548768	0.407	0.542084	0.723333	0.61	0.750894	0.84572	1.00726	0.844	0.980396	1.144	1.32187	1.18601	1.41459	1.597	1.81067	1.433	1.63006	1.50695	1.562	1.45567	1.17713	1.242	1.31771	0.950226	1.15875	0.806635	0.556011	0.505667	0.386689	0.398847	0.490453	0.478087	0.517832	0.630355	0.625642
PFI1150w	0.649738	0.905483	1.07526	1.13374	1.45223	1.142	1.59267	1.40166	2.13033	1.704	1.82372	2.59859	1.585	1.68193	1.44146	1.70873	1.755	1.19506	1.553	1.07199	1.28703	1.38211	1.18676	1.41968	1.284	1.13829	1.11251	1.106	0.755292	0.63687	0.529701	0.505926	0.458953	0.499832	0.382717	0.283893	0.396883	0.311626	0.447073	0.497737	0.550524	0.714172	0.852698	0.853491
PF07_0008	0.5707	0.714325	1.1499	1.08868	1.04383	1.464	2.05803	3.35903	3.20012	2.711	3.14925	3.47997	2.963	3.11974	2.95885	2.69407	2.908	1.94188	1.54	1.33581	0.944693	0.684739	0.660552	0.501644	0.462	0.385256	0.350517	0.251	0.23396	0.245744	0.185066	0.155817	0.158371	0.16792	0.135507	0.151758	0.163774	0.154676	0.179872	0.245227	0.289749	0.452385	0.543251	0.5413
PFB0953w	0.287094	0.289251	0.404804	0.273997	0.424887	0.421	0.545888	0.942248	1.06825	1.286	1.04416	1.90088	1.767	2.2409	2.26031	2.97684	2.324	2.58506	3.688	2.88898	2.65262	2.58469	1.94167	1.50903	1.457	0.995175	0.812195	0.644	0.603331	0.511184	0.429354	0.347223	0.249946	0.267101	0.290242	0.251186	0.258213	0.139891	0.185086	0.194239	0.185703	0.299677	0.339245	0.354992
PFE0645w	0.562564	0.694203	0.47438	0.412822	0.225761	0.233	0.275904	0.240768	0.371498	0.569	0.349773	0.609422	0.506	0.796351	0.742925	0.994108	1.043	1.22303	1.56	1.40919	1.99882	2.24006	1.74655	1.74264	2.275	1.86304	1.80637	2.116	1.34884	1.08521	1.1433	0.92721	0.847878	0.917177	0.634504	0.485365	0.481759	0.299115	0.406667	0.524445	0.438575	0.517832		0.533747
PFE0475w	0.396352	0.385669	0.332698	0.38116	0.351325	0.275	0.378924	0.411257	0.574974	0.612	0.855718	1.16474	1.052	1.35363	1.20083	1.57939	1.712	1.83742	2.038	1.65814	1.85572	2.15797	1.73215	1.76887	1.734	1.5327	1.51144	1.365	1.02386	1.03644	0.820049	0.720415	0.596854	0.577409	0.548438	0.211938	0.481759	0.297978	0.432736	0.512305	0.435941	0.43057	0.637231	0.591653
PFL2120w	0.957753	0.772176	0.757743	0.552865	0.50606	0.628	0.812319	0.667642	0.918725	1.001	1.01834	1.36978	1.171	1.47232	1.30479	1.51363	1.738	1.29458	1.619	1.26521	1.16263	1.27565	1.22674	1.15493	1.036	0.932769	0.878533	0.748	0.703385	0.665009	0.75178	0.897393	1.36716	1.26873	1.17562	1.61178	2.10755	1.75034	2.46347	1.76636	1.70294	1.38586	1.20684	1.31926
PFC1025w	0.428897	0.451065	0.556606	0.596704	0.857385	0.709	1.17703	1.56044	1.74496	1.796	1.62883	2.039	1.626	1.35952	1.61902	1.41499	1.319	1.53063	1.556	1.54296	1.32444	1.09161	1.37628	1.31722	1.381	1.4262	1.22726	1.061	1.1871	1.58326	1.09312	1.00416	0.975005	0.903429	0.656478	0.54162	0.476977	0.387826	0.500514	0.390906	0.520232	0.471905	0.307154	0.498499
PF11_0351	0.246412	0.343748	0.422514	0.372636	0.436302	0.516	0.746007	1.05287	1.23319	1.156	1.34101	1.93221	1.597	2.42525	1.92974	2.20414	2.322	2.27991	2.529	2.29818	1.7893	2.1282	1.62739	1.39182	1.485	1.16159	0.840881	0.67	0.597313	0.47179	0.348747	0.309711	0.267184	0.358426	0.337853	0.269502	0.30603	0.250211	0.256774	0.290144	0.273945	0.282454	0.333515	0.380169
PFD0685c	0.316152	0.300151	0.230232	0.213109	0.239713	0.138	0.170516	0.0676753	0.152607	0.175	0.154881	0.38872	0.344	0.500035	0.501124	0.856007	0.773	0.850444	1.021	1.07756	1.43481	1.94416	1.92168	2.46723	1.864	1.97038	1.93546	1.971	1.29317	1.02331	0.876803	1.19075	0.983624	1.00948	0.795648	0.54162	0.542726	0.410573	0.513548	0.525659	0.532085	0.383494	0.472193	0.450664
PF10_0121	0.267334	0.249846	0.298543	0.222851	0.262543	0.306	0.42629	0.745729	0.860148	0.961	1.37328	1.89804	1.704	2.04391	2.1657	2.43431	2.246	2.0488	2.981	2.10589	1.8342	2.91758	1.74814	2.02625	2.14	1.48195	1.2918	1.442	0.935088	1.14899	0.620178	0.552094	0.40293	0.413417	0.36532	0.349306	0.280926	0.239975	0.307607	0.203951	0.2318	0.233082	0.283087	0.275685
PF11_0301	0.435871	0.552512	0.590761	0.593051	0.755919	0.747	1.2244	1.51228	1.75575	1.605	1.83147	1.86671	1.755	1.7316	2.33274	1.98164	1.836	2.03646	1.735	1.88388	1.59756	1.02215	1.43146	1.24263	1.145	1.00932	0.93232	0.778	0.827511	1.03175	0.795374	0.735805	0.732601	0.723725	0.583231	0.456583	0.417205	0.285468	0.409274	0.377552	0.383259	0.386939	0.374774	0.373875
PFL1740w	0.567213	0.637192	0.50474	0.423782	0.36274	0.386	0.474839	0.499756	0.607345	0.554	0.614361	0.754659	0.613	0.803086	0.751102	0.853815	0.838	1.13914	1.185	1.00975	1.22155	1.60855	1.597	1.85002	1.653	1.7532	1.61991	1.865	1.40677	1.38723	1.33577	1.41294	1.01164	1.20785	0.847836	0.412102	0.533162	0.378728	0.40406	0.473457	0.462282	0.473053	0.683075	0.545076
PF11_0258	0.344047	0.327818	0.379504	0.421346	0.569476	0.451	0.882183	1.06719	1.49216	1.428	1.39264	2.21414	1.772	2.31413	1.98581	2.2688	2.391	2.75942	2.556	2.29075	2.0063	2.16158	1.8753	1.34017	1.23	1.17158	0.738685	0.645	0.43181	0.514936	0.405501	0.334719	0.244559	0.342714	0.275593	0.139984	0.302444	0.183109	0.237223	0.230659	0.22258	0.295084	0.288817	0.310933
PF11_0112	0.448656	0.534067	0.422514	0.306876	0.258738	0.245	0.318533	0.325362	0.373039	0.374	0.393656	0.576673	0.489	0.835075	0.670501	0.973283	1.092	1.1926	1.325	1.19182	1.10183	1.65005	1.44986	1.54346	1.731	1.8023	1.79113	1.766	1.9943	1.57951	1.53728	1.56587	1.35316	1.36496	0.917421	0.72216	0.63836	0.474263	0.630856	0.509877	0.513647	0.722209	0.685367	0.697396
PFL1675c	0.545129	0.370577	0.395949	0.237464	0.303129	0.192	0.413264	0.364405	0.565725	0.464	0.579513	0.867145	0.701	0.798877	0.916975	1.02699	1.11	1.21727	1.34	1.51323	1.48439	1.6302	1.597	1.81395	1.631	1.65752	1.68714	1.523	1.32853	1.30375	1.16962	1.30136	0.876966	0.80032	0.760855	0.617499	0.559462	0.419671	0.573505	0.424897	0.48994	0.551129	0.540959	0.535006
PFL1930w	0.447494	0.383153	0.278303	0.317836	0.238444	0.184	0.238012	0.113226	0.242013	0.189	0.292983	0.397264	0.356	0.427639	0.55953	0.75298	0.721	0.913775	0.764	0.817461	1.20472	1.3803	1.45226	1.64674	1.487	2.14678	1.90767	1.785	1.60537	1.04769	1.07092	1.52836	2.20103	1.91488	1.52354	0.972038	0.97069	0.714238	0.659531	0.569363	0.68618	0.498313	0.452709	0.469546
PFB0575c	0.654387	0.847633	0.875389	0.709956	0.839628	0.68	0.768506	1.18692	0.988091	1.333	1.29971	1.46802	1.465	1.56997	1.55477	1.51911	1.162	1.9427	2.218	2.00928	1.46661	1.90446	1.43066	1.15657	1.671	1.04011	1.2667	1.454	1.14874	1.03175	0.792906	0.770431	0.538677	0.685428	0.482516	0.367621	0.505667	0.354844	0.656924	1.04646	0.761251	0.71532	0.919171	0.895033
PFB0125c	0.498636	0.746185	0.365589	0.375071		0.523	0.564834	0.541402	0.961886	0.809	1.04157	1.49223	1.228	1.59691	1.30596	1.83477	1.489	1.62933	1.355	1.03297	1.57324	1.2937	1.49224	1.22706	1.224	0.857881	1.11341	1.01	1.08931	0.974533	0.894076	0.957027	1.0084	0.955474	0.890869	0.554703	0.631188	0.531129	0.563078	0.751462	0.612425	0.560315	0.481362	0.343662
PF13_0281	0.24525	0.235593	0.379504	0.319054	0.350057	0.54	0.794557	1.23377	1.65864	2.166	1.79017	2.09596	2.55	2.76618	2.56052	3.16317	2.726	4.41014	3.886	3.21039	2.79667	1.9613	1.99125	1.44427	1.168	0.720587	0.462574	0.36	0.285115	0.342353	0.237707	0.230841	0.176686	0.264155	0.137339	0.26296	0.143452	0.0750632	0.113398	0.129897	0.167265	0.164191	0.308301	0.266873
PF14_0252	0.532343	0.389022	0.44149	0.249642	0.119222	0.152	0.150386	0.0976085	0.115611	0.133	0.107126	0.159475	0.128	0.323255	0.339923	0.419783	0.77	0.759149	0.946	0.887131	0.898862	1.41369	1.46025	1.51313	1.865	1.79481	1.94263	1.843	2.47953	1.68832	1.86547	1.52355	1.30252	1.24909	1.00257	0.710386	0.653901	0.391238	0.525279	0.588787	0.47677	0.69006	0.554712	0.540041
PFL2180w	0.311502	0.277514	0.268183	0.192407	0.190248	0.285	0.303139	0.325362	0.366873	0.424	0.474968	0.620813	0.481	0.902419	0.787314	1.13221	1.548	1.83002	1.982	1.62006	1.38337	2.34291	1.5898	1.93526	1.783	1.63255	1.58943	1.539	1.25631	1.03644	0.809357		0.822021	0.822906	0.71416	0.545545	0.663464	0.3992	0.427522	0.399404	0.50311	0.649873	1.10828	1.02469
PF14_0354	0.396352		0.285893	0.16318	0.0532695	0.215	0.241564	0.190011	0.275926	0.41	0.28782	0.484121	0.432	0.760995	0.556026	0.800109	1.047	1.51501	1.752	1.36739	1.62188	2.27344	1.8561	2.22215	2.156	1.95623	1.95608	2.022	1.55798	1.4482	1.10382	0.971454	0.885585	0.827816	0.648238	0.516763	0.516426	0.361668	0.288056	0.39819	0.355602	0.292787	0.521475	0.463252
PFL0430w	0.266172	0.212956	0.392154	0.39212	0.413473	0.449	0.70693	1.28713	1.31334	1.501	1.75532	2.48468	1.902	3.07597	2.39114	2.61954	2.666	2.53242	2.749	2.5202	1.78463	2.2554	1.47385	1.20903	1.236	1.03844	0.900048	0.791	0.562708	0.490549	0.345457	0.286627	0.234863	0.252371	0.190443	0.223713	0.230718	0.192207	0.233312	0.269506	0.110632	0.306566	0.438956	0.344921
PFI0235w	0.401001	0.318596	0.352939	0.230157	0.225761	0.177	0.174068	0.213437	0.198851	0.23	0.259426	0.418622	0.36	0.659136	0.52215	0.733251	0.978	1.01576	1.219	1.23548	1.23558	1.68704	1.37149	1.3787	1.9	1.71493	1.73645	1.797	2.16883	1.70239	1.59404	1.50431	1.28421	1.25105	1.01356	0.81243	0.81887	0.576622	0.607394	0.474671	0.478087	0.483386	0.554712	0.5199
PF10_0051	0.439358	0.382315	0.421249	0.376289	0.438839	0.336	0.504443	0.711892	0.71679	0.75	0.857008	0.795951	1.013	1.28376	1.14476	1.11686	1.291	1.45332	1.827	1.62842	2.21489	1.30182	1.8585	1.71887	1.485	1.41787	1.2676	1.244	1.56625	2.07757	1.5817	1.26289	1.07412	1.09394	0.76818	0.616191	0.576198	0.340059	0.484873	0.520803	0.468867	0.502906	0.340391	0.448146
PF13_0300	0.342885	0.33201	0.498415	0.38116	0.648112	0.471	0.696273	1.10493	1.0852	1.267	1.55913	2.19136	1.63	2.41094	2.10963	2.18441	2.672	1.91391	2.71	2.05759	1.45633	2.07677	1.57861	1.35493	1.507	1.17574	0.905427	0.907	0.667275	0.598414	0.520653	0.425131	0.258565	0.305398	0.315879	0.253803	0.261799	0.195619	0.224188	0.309568	0.256823	0.334122	0.493969	0.493464
PFE0595w	0.402163	0.34291	0.445285	0.487106	0.631624	0.473	0.903497	0.799088	1.26248	1.059	1.64561	2.0689	1.161	1.31575	1.31297	1.61118	1.326	1.26826	1.51	1.33952	1.49842	1.61036	1.44666	1.66969	1.372	1.45282	1.3931	1.545	0.877914	0.850723	0.651433	0.847378	0.749838	0.761041	0.511815	0.337531	0.431551	0.327548	0.358441	0.347202	0.400381	0.389235	0.838944	0.577806
PFI1185c	0.684608	0.713487	0.650217	0.851217	0.913191	0.761	0.953231	0.739222	1.29639	1.546	1.38619	1.77131	2.078	1.44791	1.58514	1.8282	3.496	1.81275	1.697	1.58104	1.49	1.79981	1.48504	1.66231	1.547	1.49942	1.4944	1.592	1.01182	1.02612	0.760828	1.10034	0.975005	0.917177	0.696764	0.48929	0.602497	0.566386	0.553954	0.531729	0.625595	0.577538	0.857282	0.765373
PFI1265w	0.63579	0.960818	0.557871	0.550429	0.857385	0.576	0.718772	0.579144	0.824694	0.663	0.662116	1.04655	0.681	0.869589	0.791986	0.984244	0.844	1.08485	1.222	1.21783	1.52086	1.99107	1.53382	1.77133	1.509	1.33217	1.48633	1.429	1.01408	0.942643	0.886673	1.06571	0.837104	0.731581	0.863401	0.542928	0.811698	0.489048	0.646497	0.576647	0.642717	0.649873	0.87562	0.718796
PF11_0279	0.858956	0.798166	1.18152	1.28961	1.21886	0.798	2.49143	1.28453	2.81013	2.806	2.89628	2.7125	2.277	1.83009	1.62836	1.61008	1.485		0.966	0.951227	0.958723	1.254	0.690941	0.659022	0.965	0.686471	0.827434	0.691	0.801181	0.555268	0.703252	0.647316	0.693816	0.761041	0.486178	0.382012	0.79018	0.498147		0.564507	0.600572	0.918549	1.00971	1.211
PF13_0098	0.524207	0.436812	0.733708	0.695343	0.920801	1.009	1.22795	1.41467	1.55998	1.707	1.69466	2.08599	1.327	1.74591	1.35502	1.37224	1.463	1.30445	1.36	1.26149	1.30667	1.46601	1.29072	1.39837	1.404	1.48943	1.32049	1.471	1.1367	1.11054	0.866933	0.912782	0.722905	0.775771	0.494419	0.448734	0.435137	0.26727	0.428826	0.473457	0.421454	0.470756	0.649838	0.57403
PF14_0417	0.389378	0.399922	0.316253	0.270344	0.306934	0.213	0.253406	0.335773	0.440864	0.46	0.622105	0.857178	0.821	1.10529	1.14709	1.23304	1.631	1.98464	1.597	1.8783	1.5985	1.72313	1.81292	1.63772	1.57	1.66667	1.61453	1.383	1.57378	1.3394	1.28888	1.06956	0.836027	0.952528	0.801141	0.591334	0.665855	0.427633	0.523975	0.513519	0.464916	0.478794	0.499699	0.484652
PF14_0403	0.426572	0.639707	0.379504	0.45179	0.630355	0.514	0.670222	0.78217	1.08983	1.001	1.1074	1.6275	1.135	1.6087	1.605	1.69886	1.777	1.46319	1.57	1.25313	1.31322	1.85665	1.3403	1.09591	1.188	1.16409	1.07217	0.901	0.601074	0.650939	0.505026	0.470338	0.435251	0.483138	0.434905	0.60965	0.646728	0.628938	0.658228	1.31233	1.13002	0.981699	1.70196	0.847197
PFD0795w	0.491662	0.581018	0.455405	0.386031	0.383033	0.276	0.261694	0.166585	0.221974	0.293	0.209089	0.333189	0.392	0.5396	0.336419	0.464721	0.575	0.61028	0.649	0.680908	0.767914	1.00952	1.04201	1.2287	1.376	1.61425	1.75258	1.816	2.15078	1.68175	1.60638	1.77651	1.94139	1.83828	1.77533	1.13165	1.31736	0.843892	0.93716	0.851009	0.755983	0.833583	0.786224	0.684807
PFC0435w	0.439358	0.570119	0.356734	0.342192	0.256201	0.158	0.198935	0.114527	0.147982	0.095	0.101963	0.10252	0.077	0.0909154	0.0537336	0.0569941	0.087	0.10281	0.112	0.156061	0.277796	0.654968	0.786905	1.14919	1.242	1.70744	1.83954	2.493	2.41032	2.04474	2.12045	2.51424	2.23012	2.26741	1.5913	0.821588	1.06274	0.771104	0.714275	0.690762	0.621644	0.580982	0.634939	0.672219
PFL1310c	0.347534	0.472025	0.584436	0.387249	0.465474	0.46	0.554177	0.659834	0.784615	0.856	0.761498	0.958274	1.063	1.44033	1.2347	1.83587	1.995	2.23879	2.657	2.29354		2.62438	2.27035	1.91395	1.884	1.86387	1.4693	1.283	1.2864	0.815081	0.789616	0.590567	0.560224	0.705067	0.534705	0.320524	0.949172	0.31845	0.329765	0.401832	0.37404	0.580982	0.53752	0.577806
PFI0965w	0.297554	0.500531	0.643892	0.466404	0.669674	0.674	1.1569	1.5292	1.60623	1.655	1.6327	1.99771	1.618	2.10621	2.09327	1.88409	2.35	1.70418	2.219	1.96655	1.65836	1.80973	1.47785	1.33444	1.725	1.41288	1.02824	0.869	0.775604	0.695023	0.616065	0.578063	0.482655	0.535184	0.424834	0.33099	0.404056	0.166049	0.334979	0.333848	0.349016	0.41794	0.575342	0.546335
PF07_0047	0.448656	0.394053	0.352939	0.272779	0.466742	0.399	0.525757	0.318854	0.679794	0.565	0.694383	0.992447	0.885	1.07667	1.11556	1.42814	1.278	1.76011	1.355	1.94983	1.79866	1.69877	1.8729	2.05903	1.145	1.47778	1.43434	0.974	0.971197	0.799136	0.546974	0.622308	0.585003	0.595085	0.544776	0.629274	0.545117	0.487911	0.672565	0.810947	0.871883	0.871473	1.00398	0.794326
PF07_0042	0.47074	0.367224	0.378239	0.327578	0.381765	0.284	0.399054	0.255084	0.420825	0.364	0.380749	0.616542	0.454	0.671763	0.588733	0.813262	0.785	0.63331	0.87	0.784948	1.01297	1.14935	1.36269	1.89592	1.596	1.60842	1.88616	1.673	1.50983	0.91169	1.07585	1.3408	1.23142	1.2049	1.19027	0.758791	0.732799	0.55615	0.539616	0.481955	0.495208	0.528166	0.717458	0.620607
PF08_0080	0.426572	0.268291	0.293483	0.358023	0.431229	0.338	0.291298	0.131446	0.342209	0.358	0.302018	0.599455	0.568	0.72143	0.803667	1.10262	1.07	1.50514	1.425	1.86437	2.18589	1.75741	2.29674	2.33117	1.698	2.10684	1.78934	1.553	0.985491	1.65924	0.940959	1.13304	1.01056	0.932889	0.672043	0.635815	0.561853	0.601643	0.610001	0.633704	0.645351	0.487979	0.471047	0.548853
PF11_0508	0.183647	0.209602	0.154332	0.147349	0.157272	0.16	0.235644	0.304539	0.517939	0.524	0.875078	1.29716	1.066	1.63479	1.73583	1.83806	2.482	2.24537	2.41	2.3567	2.08674	2.65145	2.04963	2.08444	1.747	1.55101	1.47737	1.254	1.15475	0.747548	0.585632	0.487651	0.416936	0.429129	0.414762	0.244645	0.292881	0.236563	0.23983	0.193025	0.176484	0.207822	0.270479	0.234144
PF11_0165	0.560239	0.415013	0.651482	0.393338	0.48323	0.475	0.65246	1.13746	1.43512	1.584	1.88697	2.45905	2.278	3.4068	2.69719	3.04261	3.638	4.44715	3.468	3.79934	2.08768	1.92431	1.53622	0.948369	0.979	0.587453	0.440163	0.335	0.327243	0.337663	0.333119	0.258734	0.261797	0.276921	0.239885	0.353231	0.343089	0.390101	0.630856	0.795165	0.750714	0.842769	0.857282	0.869856
PFL1275c	0.431221	0.466994	0.45667	0.502937	0.539037	0.422	0.730613	0.58435	1.00967	0.721	1.03254	1.51359	0.943	0.954611	1.27208	1.48294	1.16	1.32666	1.363	1.46679	1.31228	1.37038	1.66418	1.74838	1.161	1.1566	1.35993	1.068	1.0705	1.32533	0.961522	1.01858	1.02995	0.979042	0.744375	0.477515	0.601302	0.375316	0.460108	0.508663	0.533402	0.571797	0.629208	0.694878
PF14_0038	0.433546	0.36387	0.574316	0.516332	0.701381	0.633	0.965072	1.56044	1.35496	1.386	1.56946	1.89946	1.555	2.0296	1.81409	1.90053	1.958	1.5586	2.095	1.84951	1.69671	2.02535	1.56661	1.41559	1.413	1.17657	0.964593	1.001	0.619881	0.934201	0.546151	0.545361	0.368455	0.35057	0.281086	0.32314	0.297662	0.269545	0.337586	0.280432	0.354285	0.318047	0.477923	0.46577
PF13_0040	1.23206	1.06478	0.714732	0.56626	0.502255	0.397	0.528126	0.412559	0.513314	0.36	0.485294	0.529685	0.384	0.561487	0.485938	0.589669	0.679	1.14243	0.874	1.01532	1.14766	1.4624	1.72895	1.66313	1.343	1.1566	1.47199	1.235	1.17582	1.38817	1.49616	1.5072	1.60418	1.32765	1.2333	1.02044	1.20738	0.701727	0.920215	1.16179	1.24197	0.994329	0.852698	0.829574
PFB0460c	0.438195	0.589402	0.301073	0.263037	0.276494	0.242	0.253406	0.150968	0.218891	0.194	0.197473	0.320374	0.342	0.476464	0.406506	0.49541	0.723	0.653872	0.856	0.763583	0.998008	1.34332	1.3243	1.85657	1.656	1.90215	1.9758	2.304	1.69189	1.02143	1.15481	1.4668	1.3941	1.43665	1.22781	0.749634	0.821261	0.615291	0.780749	0.676194	0.679594	0.630354	0.756425	0.735161
PF10_0057	0.412624	0.290928	0.316253	0.265473	0.267616	0.264	0.341032	0.342281	0.533354	0.513	0.502073	0.827277	0.664	0.997544	0.863241	1.06425	1.164	1.1161	1.344	1.14909	1.44416	1.78718	1.50424	1.51067	1.715	1.46447	1.74003	1.804	1.66405	1.2531	1.27326	1.32541	1.13769	1.12339	0.8927	0.460508	0.634774	0.370767	0.405364	0.366626	0.381943	0.48109	0.557004	0.577806
MAL13P1.96	0.613706	0.799005	0.53004	0.389684	0.238444	0.216	0.219065	0.193916	0.209642	0.269	0.162625	0.247756	0.185	0.356927	0.269836	0.327716	0.565	0.558464	0.582	0.573152	0.781009	1.17281	1.00202	1.20001	1.745	1.71576	2.07262	2.396	2.2749	1.64798	1.66066	1.55625	1.66667	1.54859	1.38437	0.863452	0.940804	0.595956	0.587843	0.539013	0.67696	0.633799	0.624624	0.674737
MAL7P1.167	0.967052	0.463641	0.670457	0.435959	0.480694	0.322	0.345768	0.286318	0.220432	0.179	0.178113	0.254875	0.187	0.250859	0.161201	0.271818	0.425	0.285401	0.435	0.368786	0.532208	0.75601	0.722929	0.870499	1.137	1.22816	1.54281	1.585	1.86265	1.42756	1.63681	2.26031	2.23228	2.23304	1.77808	1.84988	2.3299	1.81062	2.17932	1.48471	1.39475	1.22856	1.25039	1.39857
PF10_0257	0.761321	1.00525	0.888039	1.16175	1.44462	1.225	2.00948	1.75565	2.93961	2.505	2.46003	3.47428	2.68	2.2973	2.49978	2.48692	2.483	2.10226	1.748	1.5764	1.58166	0.841715	1.31471	1.04591	0.944	1.04177	0.857018	0.515	0.774851	0.64156	0.602082	0.562674	0.528981	0.545003	0.455048	0.374163	0.338307	0.287742	0.345407	0.495309	0.518915	0.656762	0.262457	0.592912
PF10_0133	0.514909	0.445196	0.339023	0.331232	0.277762	0.222	0.216697	0.147064	0.18652	0.118	0.156172	0.222126	0.188	0.285373	0.341091	0.521715	0.672	0.617683	0.769	0.755223	1.08686	1.33249	1.3475	1.52296	1.527	1.99617	2.04483	2.031	2.06803	1.57295	1.38841	1.77843	1.94786	1.86774	1.39078	1.13819	1.06872	0.682393	0.736433	0.573005	0.675643	0.533906	0.503138	0.555147
PFE0635c	0.426572	1.72796	0.47438	0.611317	0.507328	0.689	0.685616	0.642915	0.718332	1.02	0.700836	1.0494	1.416		1.28143	0.997396	1.874	3.47498	3.07	2.33812	2.19431	3.32446	2.03284	1.57788	2.028	1.61425	1.31332	1.411	0.83052	0.701589	0.699962	0.596338	0.538677	0.567589	0.554848	0.567785	0.665855		0.50312	0.719898	0.715154	0.537351		0.733902
MAL7P1.31	0.819437	0.790621	1.21315	1.02292	0.961387	1.144	1.61161	2.25931	1.91144	1.914	1.76564	1.90658	1.718	1.91427	1.61318	1.45335	1.776	1.7963	2.011	2.23501	1.35157	1.20799	1.11958	1.05001	1.171	0.887004	0.883912	0.827	0.930574	0.767246	0.549441	0.521315	0.476191	0.500814	0.316794	0.393787	0.445896	0.319587	0.358441	0.466173	0.479404	0.533906	0.722042	0.689843
PFE1045c	0.514909	0.770499	0.533836	0.584527	0.466742	0.372	0.518652	0.374817	0.615052	0.727	0.569188	0.958274	0.782	0.97734	1.02561	0.942594	1.65	1.55449	1.283	1.34324	1.57792	1.38121	1.74734	1.55083	1.466	1.59095	1.77948	1.349	1.50231	1.15087	1.02074	0.938752	0.824176	0.870041	0.749868	0.608341	0.674223	0.420809	0.430129	0.604568	0.518915	0.568352	0.385089	0.524935
PFC1030w	0.495149	0.423397	0.48197	0.498065	0.648112	0.52	0.722324	0.704083	1.29793	1.076	1.40425	1.42816	1.262	1.47064	1.29311	1.57611	1.249	1.64249	1.541	1.36367	1.77434	1.98024	1.46345	1.36149	1.266	1.4703	1.16182	1.2	0.908006	0.891993	0.685157	0.870461	0.791855	0.745329	0.748953	0.557319	0.590543	0.408298	0.490086	0.503807	0.597938	0.452385	0.500845	0.483393
PFE1000c	0.663686	0.7487	0.614796	0.742836	0.654454	0.457	0.566018	0.58435	0.567266	0.594	0.584676	0.630781	0.673	0.849385	0.675174	0.835183	0.877	1.2255	1.711	1.41012	1.55079	1.98114	1.78573	1.86805	1.529	1.30804	1.57239	1.794	1.4158	1.5223	1.07092	1.17825	0.888817	0.808176	0.724232	0.587409	0.631188	0.436731	0.564381	0.661626	0.716471	0.551129	0.733503	0.664666
PFL1585c	0.502123	0.354647	0.341554	0.308094	0.244786	0.231	0.355241	0.398243	0.696751	1.22	0.948646	1.23024	1.397	1.67436	1.64471	2.3247	2.714	2.87868	2.804	2.53413	2.49268	2.64153	2.26635	1.63608	1.71	1.31802	0.835503	0.689	0.543148	0.515874	0.373423	0.44533	0.356604	0.403597	0.34884	0.319216	0.38732	0.336647	0.320642	0.382408	0.363504	0.315751		0.363804
PFE0235c	0.424247	0.505561	0.406069	0.344627	0.338642	0.252	0.210777	0.139255	0.180354	0.175	0.0968006	0.155203	0.213	0.271062	0.13083	0.207152	0.425	0.387388	0.462	0.496979	0.670639	1.13853	1.17156	1.4828	1.545	1.71576	2.104	2.126	2.13197	1.20808	1.65079	1.90059	1.78625	1.73026	1.64623	0.890926	1.08067	0.58572	0.778142	0.63856	0.496525	0.72795	0.671614	0.618089
MAL13P1.260	2.29907	1.2224	1.938	1.23603	1.00958	0.843	0.794557	0.714495	0.354541	0.382	0.326541	0.340308	0.154	0.162469	0.105131	0.0964515	0.134	0.0625085	0.071	0.0510913	0.0589264	0.0414994	0.0367862	0.0327872	0.056	0.0682311	0.233977	0.266	0.721439	0.997982	1.59075	1.71111	2.81405	1.84516	2.11959	4.12364	4.00111	4.04886	5.73114	4.53062	4.62019	4.04391	2.96152	3.21129
PFE1230c	0.506772	0.579341	0.721057	0.705085	0.862458	0.72	0.863237	1.30145	1.39196	1.437	1.46104	2.09738	1.724	2.18534	2.04188	1.98931	2.429	2.05044	2.462	1.90803	1.77808	1.60224	1.57221	1.25821	1.296	1.22317	0.964593	0.74	0.78764	0.619049	0.526411	0.474185	0.452489	0.488048	0.431243	0.375471	0.431551	0.326411	0.426219	0.560865	0.45438	0.567204	0.529498	0.631936
PFL2050w	0.932182	1.22743	1.35483	1.4394	1.59174	1.26	1.51451	2.22938	1.94535	2.229	1.91149	2.13013	1.665	1.72234	1.86082	1.79531	1.556	1.82344	1.761	1.51973	1.36934	1.60043	1.21474	1.06476	0.981	0.943585	0.715377	0.704	0.524341	0.493363	0.356972	0.449177	0.383538	0.354498	0.412931	0.395095	0.395688	0.322999	0.389723	0.506235	0.57028	0.610835	0.727773	0.72509
PFD0545w	1.74232	1.75731	3.08157	3.43653	4.09033	3.174	4.83839	3.28095	5.40753	3.936	4.25535	4.54931	3.385	2.76787	2.90512	2.34114	1.173	1.07992	0.71	0.645608	0.564945	0.231855	0.306285	0.241805	0.227	0.154768	0.11654	0.136	0.186566	0.111616	0.154633	0.129848	0.163758	0.217019	0.251787	0.389862	0.304835	0.277506	0.351924	0.637346	0.738861	1.12178	1.18392	1.46403
PFI1620c	0.502123	0.457772	0.403539	0.400644	0.424887	0.342	0.307876	0.238165	0.359166	0.357	0.353645	0.452795	0.361	0.475622	0.413515	0.543636	0.593	0.727072	0.744	0.877842	0.883896	1.50841	1.3443	1.59591	1.634	1.63172	1.88795	1.921	1.60462	1.58795	1.46819	1.53124	1.37147	1.30801	0.987006	0.758791	0.710086	0.551601	0.462714	0.507449	0.595303	0.461571	0.665883	0.568994
PF14_0519	0.647413	0.628807	0.777983	0.677077	0.776212	0.619	0.772058	1.12315	0.957262	0.984	1.02738	1.1206	1.202	1.22652	0.967204	1.04453	1.4	1.58245	1.64	1.62935	1.20191	2.0037	1.58261	1.33198	1.577	1.25895	1.42089	1.403	0.917785	1.57201	0.951652	0.9955	0.652877	0.685428	0.588724	0.664597	0.528381	0.261584	0.29327	0.485597	0.56106	0.524721	1.09682	0.847197
MAL13P1.102	1.89226	0.88033	1.02972	0.932807	0.589769	0.598	0.712851	0.502359	0.570349	0.522	0.482712	0.558163	0.451	0.617046	0.454399	0.575421	0.718	0.843042	0.895	0.628888	0.549045	0.706391	0.679745	0.901647	0.848	0.788817	0.67145	0.866	0.941106	1.23904	1.00018	1.39851	2.11269	1.7882	1.38987	1.7897	2.6156	2.10746	2.60945	1.34753	1.7082	0.998922	1.1014	1.42626
PFB0205c	0.640439	0.622939	0.533836	0.509025	0.627819	0.511	0.682064	0.497153	0.796947	0.68	0.858299	1.22027	0.912	1.23578	1.3153	1.58816	1.656	1.72474	2.003	1.6888	2.03156	2.07767	1.79533	1.43444	1.895	1.36628	1.31152	1.212	0.837291	0.845096	0.752603	0.745423	0.625943	0.669716	0.526464	0.363697	0.754317	0.495872	0.706454	0.840083	0.774421	1.07585	1.28134	1.46151
PF13_0344	0.627654	0.825834	1.30549	0.857306	1.07554	1.472	1.8366	2.38685	2.60819	2.471	1.61722	2.1643	1.737	1.92606	1.8725	1.77997	1.796	1.88101	2.118	1.54296	1.48906	1.56344	1.42906	1.10903	1.07	0.691463	0.748546	0.637	0.505534	0.48586	0.557666	0.44533	0.354449	0.410471	0.34884	0.566477	0.411228	0.391238	0.492693	0.785454	0.412235	0.662503	0.867597	0.752784
PF08_0029	0.231302	0.257392	0.178367	0.161963	0.162345	0.197	0.139728	0.260289	0.300589	0.394	0.711162	0.901319	0.982	1.48495	1.30946	1.98712	2.041	2.99465	3.111	2.65675	2.60679	3.68352	2.6582	1.80083	1.72	1.71992	1.41462	1.179	1.10134	0.855413	0.533814	0.530933	0.421245	0.443859	0.415678	0.276043	0.304835	0.30139	0.221582	0.321708	0.264726	0.245712	0.299132	0.224073
PFE0560c	0.312665	0.334526	0.375709	0.304441	0.31708	0.41	0.409712	0.408654	0.568808	0.637	0.560153	0.844363	0.844	0.984075	0.980054	1.28456	1.21	1.22056	1.308	1.35717	1.29919	1.56074	1.6034	1.58608	1.431	1.67249	1.4702	1.418	1.49328	1.21934	0.887496	1.12727	1.24973	1.10179	0.843258	0.51153	0.619233	0.427633	0.54092	0.506235	0.507062	0.444348	0.429787	0.404087
PF10_0310	0.563726	0.624615	0.557871	0.617406	0.777481	0.468	0.812319	0.477631	1.06208	0.715	0.823451	1.32706	0.887	0.940301	0.879595	1.16838	0.958	0.942562	0.94	0.913141	1.19256	1.45338	1.36189	1.44673	1.318	1.55184	1.33662	1.517	1.13294	0.849785	0.996891	1.16286	0.975005	1.14303	1.03462	0.685529	0.675419	0.433319	0.555257	0.525659	0.536037	0.62691	0.758718	0.765373
PFL1775c	0.926371	0.621262	0.702082	0.611317	0.613867	0.392	0.674959	0.442492	0.68596	0.577	0.680186	0.998143	0.786	0.822447	1.00108	1.03795	1.045	1.2551	1.348	1.36739	1.42452	1.46872	1.63939	1.54591	1.589	1.64254	1.58674	1.597	1.36991	1.60578	1.17455	1.15805	0.951304	1.00654	0.835934	0.590026	0.59652	0.378728	0.508334	0.590001	0.636132	0.632651	0.513452	0.707466
PF10_0274	0.653225	0.872785	0.9437	1.17392	1.56891	1.121	1.69924	1.94436	2.60973	2.773	2.41872	3.02433	2.754	2.81417	2.0629	2.22058	2.694	2.03975	2.065	1.69623	1.26084	1.41278	1.0716	0.974598	0.817	0.756366	0.615869	0.539	0.28662	0.282324	0.267318	0.190443	0.21978	0.277903	0.184949	0.107277	0.31918	0.123968	0.165535	0.342346	0.326627	0.567204	1.17246	0.883704
PF08_0018	0.485851	0.628807	0.540161	0.457879	0.64938	0.659	0.650092	0.598666	0.823152	1.019	1.01705	1.18467	1.21	1.4033	1.21485	1.70653	1.521	2.02906	2.032	1.92475	2.07739	2.19315	2.07042	1.86477	1.607	1.63755	1.46392	1.321	1.21268	1.03456	0.855418	0.872385	0.886662	0.911285	0.756277	0.389862	0.565439	0.434457	0.435343	0.706544	0.53472	0.642984	0.623478	0.592912
PFL0960w	0.39054	0.369739	0.485765	0.314183	0.248591	0.38	0.517468	1.05938	0.796947	0.798	1.04932	1.19606	1.05	1.05647	1.1506	1.05987	1.284	1.29705	1.438	1.52252	1.13083	1.74027	1.25633	1.42296	1.537	1.50191	1.47827	1.603	1.51961	1.7868	1.34235	1.09649	0.99763	1.07037	0.703173	0.486673	0.449482		0.49139	0.376338	0.424088	0.386939	0.519183	0.528712
PF10_0258	1.05655	1.32469	1.25236	1.34563	1.33047	1.218	1.83897	2.11225	2.42938	2.451	1.49331	1.90943	1.373	1.48327	1.33283	1.54651	1.811	1.88183	2.229	1.25685	1.48719	1.48225	1.27792	1.20739	1.373	0.868698	1.04886	0.92	0.458893	0.657505	0.808534	0.610766	0.521439	0.605887	0.509068	0.395095	0.456655	0.412847	0.387116	0.732038	0.867931	0.876066	1.19538	1.55844
PF10_0217	0.858956	0.974232	1.1208	1.17514	1.40911	1.178	1.73595	1.32227	2.6791	1.586	1.92569	2.7068	1.541	1.21557	1.51622	1.80737	1.452	1.4048	1.221	1.18439	1.24213	1.36407	1.27152	1.29673	1.026	1.34132	1.00942	0.941	0.836539	0.721286	0.59139	0.608842	0.591467	0.550895	0.45047	0.315291	0.351457	0.332098	0.377992	0.462531	0.590035	0.634947	0.650984	0.745232
MAL8P1.15	0.648576	0.623777	0.551546	0.604011	0.678552		0.74127	0.829022	0.898685	1.046	0.939611	1.08215	1.144	1.38814	0.998744	1.11577	1.559	1.98135	1.658	1.21969	1.26832	2.47372	1.71136	1.60657	1.59	1.61092	1.43075	1.29	1.05395	1.028	0.803599	0.918553	1.08274	1.10277	0.926577	0.757483	0.841583	0.597094	0.680386	0.910495	0.845542	0.730246	0.900834	0.626901
PFD0590c	0.661361	0.550835	0.465525	0.375071	0.366545	0.456	0.490233	0.420367	0.346834	0.561	0.260716	0.284777	0.539	0.590108	0.360949	0.452665	0.832	0.768196	0.778	0.610309	0.9634	1.27385	1.30351	1.42296	1.565	1.91713	1.85478	1.853	1.50758	1.39755	1.18196	1.47065	1.59233	1.50833	0.953129	0.660672	0.671832	0.482224	0.534403	0.581503	0.65457	0.593612	0.538667	0.5627
PF14_0269	0.541642	0.554189	0.896894	0.914541	0.894166	1.159	1.78213	1.77127	2.03013	1.886	1.90633	1.44382	1.71	1.87302	1.81876	1.91588	1.445	1.78889	1.405	1.60705	1.36934	1.01313	1.66977	1.26149	0.996	0.907806	0.914391	0.692	0.807952	1.01018	0.772343	0.744461	0.819866	0.8396	0.478854	0.269502	0.516426	0.336647	0.229402	0.478313	0.479404	0.498313	0.507722	0.480876
PF10_0315	0.699718	0.721033	0.506005	0.505372	0.540305	0.475	0.766137	0.489344	0.773825	0.632	0.782149	1.15335	0.824	1.06405	1.04897	1.55309	1.618	1.60877	1.429	1.75197	1.67519	2.16518	1.67137	1.68198	1.365	1.37627	1.34828	1.086	0.645459	0.631242	0.690914	0.602109	0.689507	0.590175	0.709582	0.580868	0.72204	0.599368	0.718185	0.677408	0.711203	0.868029	0.967308	0.897551
PF13_0159	1.69699	0.874462	1.25995	0.903581	0.755919	0.662	0.658381	0.822515	0.576515	0.703	0.606617	0.764626	0.718	1.02616	0.824693	0.7749	1.323	1.14983	1.256	1.13516	1.1645	0.986061	0.957241	0.786892	0.662	0.576636	0.4814	0.495	0.585276	0.840406	1.06187	1.1821	1.12153	1.14303	0.999824	1.83811	2.31675	2.92405	3.37325	2.73877	2.58404	2.59949	1.4395	1.62138
PF14_0674	0.216192	0.283383	0.196077	0.284957	0.0875141	0.207	0.339848	0.33317	0.58114	0.631	0.761498	1.00953	0.92	1.20379	1.32348	2.03864	1.577	1.99534	1.97	2.14862	2.31777	2.70197	2.24956	1.95412	1.743	1.81312	1.20484	1.312	0.85008	0.756928	0.526411	0.556903	0.565611	0.552859	0.420256	0.393787	0.344284	0.304802	0.254167	0.242799	0.320041	0.2216	0.388528	0.271909
PFL0255c	0.514909	0.60617	0.646422	0.657593	0.755919	0.729	0.770874	1.05938	1.12528	1.251	1.12031	1.4424	1.512	1.63816	1.5536	1.54651	2.118	1.93529	2.178	1.6117	1.72383	1.77365	1.48424	1.3746	1.782	1.31802	1.25146	0.987	1.03815	0.780377	0.587277	0.569407	0.570998	0.511616	0.56675	0.410794	0.585761	0.470851	0.370172	0.450391	0.516281	0.540796	0.576488	0.532488
PF10_0045	0.464929	0.452741	0.47944	0.33245	0.300592	0.341	0.35761	0.385228	0.397703	0.468	0.407853	0.580945	0.493	0.700385	0.571211	0.556788	0.92	0.866071	0.823	0.859263	0.885767	1.21972	0.961239	1.0287	1.504	1.44949	1.75438	1.981	1.91682	1.62829	1.63434	1.76785	1.5557	1.66152	1.20308	1.06231	0.952758	0.667607	0.735129	0.547511	0.524183	0.651021	0.650984	0.737679
PF14_0410	0.324288	0.34794	0.411129	0.498065	0.599916	0.657	0.767321	0.797787	1.05592	1.194	1.19775	1.562	1.494	1.73665	1.78022	2.5176	2.214	2.63358	2.646	2.00371	2.3449	2.47643	2.01125	2.0369	1.655	1.61508	1.04527	0.943	0.774099	0.681892	0.630048	0.621346	0.453566	0.475282	0.452301	0.340148	0.435137	0.274094	0.29718	0.497737	0.400381	0.523573	0.391966	0.352474
PFL1650w	0.397514	0.446873	0.356734	0.309312	0.338642	0.259	0.19183	0.163982	0.235847	0.291	0.251682	0.5425	0.619	0.896527	0.766287	1.05878	1.233	1.39328	1.487	1.41291	1.58727	1.91438	1.74255	1.70575	1.583	1.57347	1.68087	1.604	1.24578	0.907	1.02568	1.33984	1.06873	1.12438	0.897278	0.642356	0.741167	0.569798	0.663441	0.630062	0.480721	0.508646	0.540959	0.469546
PF14_0088	0.474227	0.404114	0.407334	0.334885	0.337373	0.266	0.277088	0.193916	0.346834	0.26	0.240066	0.448524	0.328	0.439424	0.386648	0.60063	0.63	0.476216	0.751	0.649324	0.864254	1.05914	1.52743	1.5746	1.787	1.86221	2.03228	2.266	2.19742	1.67987	1.74949	1.56683	1.24003	1.30113	0.869811	0.688145	0.788984	0.527717	0.534403	0.485597	0.562377	0.574093	0.65213	0.745232
PFI0555c	1.14256	1.49321	2.33015	1.62206	1.99761	1.777	2.10184	1.8845	2.40317	1.943	1.83276	1.7585	1.619	1.72992	1.60266	1.91588	1.739	2.11789	1.701	1.83371	1.28703	1.48856	1.12278	1.09017	1.164	0.857049	0.781715	0.659	0.746265	0.492425	0.458964	0.453987	0.411549	0.413417	0.358911	0.548161	0.485345	0.443555	0.577415	0.712614	0.617693	0.959884	0.932925	0.86608
PF14_0186	0.476552	0.336202	0.364324	0.280086	0.210541	0.142	0.217881	0.196519	0.420825	0.312	0.360098	0.543924	0.642	0.896527	0.956691	1.51911	1.379	1.97889	2.394	2.01764	2.47959	2.77865	2.52785	2.1369	2.188	2.15011	1.75258	1.827	1.48651	1.33846	1.03308	0.829103	0.728291	0.872987	0.544776	0.382012	0.479368	0.307077	0.39233	0.421256	0.401698	0.357086	0.366752	0.32478
PF07_0105	0.571863	0.3689	0.425044	0.400644	0.344983	0.259	0.262879	0.19782	0.295965	0.308	0.327831	0.486968	0.352	0.560645	0.454399	0.65872	0.69	0.574091	0.764	0.67069	0.837129	1.10605	1.03321	1.30821	1.42	1.91213	1.79024	1.873	1.65352	1.08334	1.19347	1.41678	1.87891	1.77936	1.345	0.998203	1.03285	0.656234	0.814638	0.776956	0.791543	0.739432	0.648692	0.741455
PFD1140w	1.0333	0.389022	0.652747	0.326361	0.258738	0.302	0.616936	0.628599	1.22086	1.57	2.08057	2.52312	2.076	2.65254	2.7334	2.56254	3.043	3.271	3.067	1.75754	1.76966	1.39745	0.790903	0.676235	0.648	0.490931	0.365756	0.372	0.310693	0.370491	0.432644	0.498231	0.694893	0.466444	0.432159	0.590026	0.569025	0.460615	0.791177	0.838869	0.812616	0.498313	0.453855	0.560183
PF07_0005	3.89494	1.97026	3.89624	1.8437	2.50113	1.629	1.69213	1.85586	1.20236	1.249	1.19904	1.25302	0.859	0.852753	0.745261	0.697082	0.444	0.472104	0.372	0.306548	0.230094	0.147052	0.179932	0.136886	0.137	0.077384	0.0681311	0.081	0.147448	0.231674	0.462255	0.592491	0.879121	0.682482	0.586893	1.40376	1.56482	1.74579	3.21684	3.83986	3.40061	3.01858	3.11166	3.61538
PFB0870w	0.617193	0.573472	0.47691	0.415258	0.582159	0.461	0.798109	0.563527	1.15149	1.063	1.33843	1.87241	1.426	1.49084	1.71714	2.11426	1.943	1.88595	1.7	1.44821	1.64339	1.48586	1.43466	1.38936	1.12	1.14994	0.944871	0.871	0.810961	0.662195	0.659659	0.848339	0.893127	0.804248	0.810297	0.769258	0.973081	0.76428	0.883719	0.797593	0.825786	0.622317	0.711727	0.745232
PF14_0051	0.841521	0.512269	0.614796	0.57722	0.594843	0.491	0.696273	0.657231	0.733746	0.52	0.641466	0.801647	0.8	1.18443	0.897117	1.23304	1.456	1.53392	2.322	1.33302	1.52367	2.32036	1.93207	1.79674	2.084	1.60759	1.4944	1.246	1.39624	0.919194	0.951652	0.928172	0.707822	0.660878	0.638166	0.29305	0.572612	0.519756	0.596967	0.71747	0.849493	0.703838	0.735796	0.503535
PF13_0274	0.66601	0.676597	1.02086	0.864612	0.936021	0.808	0.993492	1.00342	1.2224	1.191	1.25454	1.58194	1.19	1.40835	1.36437	1.47637	1.786	1.66717	1.396	1.32559	1.4161	1.39023	1.52103	1.26804	1.53	1.48611	1.44868	1.138	1.49253	1.19964	0.903124	1.00704	0.976083	0.962348	0.646406	0.514147	0.569025	0.528854	0.391026	0.625206	0.495208	0.731394	0.608579	0.658372
PF10_0214	0.669497	0.812419	0.9943	0.90967	1.09583	1.028	1.70516	0.996908	2.06713	1.563	1.67788	2.26255	1.517	1.53462	1.70546	1.63748	1.946	2.08663	1.714	1.98792	1.64152	1.89995	1.98646	1.70411	1.259	1.22566	1.0641	1.004	0.727458	0.472728	0.417016	0.429941	0.346908	0.393777	0.336937	0.227637	0.315594	0.221778	0.308911	0.384836	0.429356	0.552277	0.743818	0.594171
PFL1185c	0.642764	0.690011	0.910809	1.00831	1.03876	0.968	1.43044	1.93135	2.14266	2.152	2.31289	2.86485	1.971	2.43788	2.35143	1.98931	1.977	1.64496	1.665	1.34324	1.23091	1.12499	0.845283	0.711481	0.715	0.670661	0.676829	0.604	0.38216	0.429582	0.308444	0.366459	0.416936	0.471354	0.292073	0.520688	0.463827	0.376453	0.561774	0.424897	0.48994	0.566056	0.963869	1.09519
PF10_0233	0.696231	0.467833	0.47691	0.440831	0.410936	0.299	0.458261	0.383927	0.513314	0.414	0.596292	0.81019	0.612	0.727323	0.885436	1.17167	1.29	1.32337	1.387	1.84672	1.69764	1.81695	1.64978	1.69428	1.677	1.92295	1.50606	1.361	1.19237	1.17901	0.861998	0.894508	0.885585	0.723725	0.639082	0.723468	0.624015	0.796125	1.16526	1.22735	1.13661	0.963328	1.06014	1.11407
PF14_0712	0.992623	1.56531	1.06135	1.65494	1.06412	1.135	1.39491	2.23719	1.36576	0.966	1.61464	1.05652	0.906	1.19874	0.806003	0.571037	1.092	0.588073	0.465	0.439385	0.454575	0.318462	0.395052	0.384429	0.499	0.366118	0.514569	0.605	0.750026	1.07583	0.812647	0.786782	1.10429	1.06251	1.562	1.51628	1.75967	1.53538	1.44158	1.64132	1.56728	1.08389	0.528352	0.852233
PFE1155c	0.459117	0.52233	0.626181	0.507808	0.56694	0.672	0.744823	0.937042	0.911017	0.831	0.903473	0.995295	0.875	1.03206	1.02444	1.14098	1.256	1.37354	1.461	1.68044	1.37027	1.45518	1.36909	1.13526	1.168	1.30638	1.17795	1.013	1.09156	1.09834	0.785504	0.709835	0.714286	0.711941	0.601543	0.552086	0.620429	0.491323	0.677779	0.868005	0.802079	1.13096	1.17475	1.25254
PFD0565c	0.672984	0.915544	1.11827	0.819555	1.28608	1.019	1.78213	1.39515	2.14883	2.405	1.60947	1.92651	1.899	1.84693	1.97296	1.95314	1.545	1.99287	2.69	2.22387	2.29813	1.85304	1.56261	1.56149	1.632	1.04177	0.840881	0.826	0.560451	0.437086	0.464722	0.376078	0.324284	0.411453	0.352502	0.260344	0.414815		0.264595	0.446749	0.521549	0.678578	0.9547	1.06749
PF13_0222	0.632303	0.871108	1.34977	0.927936	1.15163	1.297	1.61872	2.31918	2.23669	1.879	1.79275	2.26967	1.804	2.0397	1.92506	1.76572	2.057	1.85963	1.696	1.68044	1.27487	1.37218	1.0588	0.952467	1.107	0.886172	0.920667	0.79	0.768833	0.693147	0.611953	0.551132	0.461108	0.426183	0.354333	0.344073	0.359825	0.326411	0.435343	0.413972	0.39643	0.597057	0.770178	0.755302
MAL7P1.88	0.331262	0.460287	0.418719	0.507808	0.509865	0.473	0.796925	0.761347	1.13299	1.371	1.18871	1.73714	1.626	2.16345	1.66691	1.9104	2.467	3.19534	2.576	2.3019	2.1148	2.05512	1.80972	1.5787	1.549	1.23232	0.951146	0.954	0.628156	0.528068	0.505026	0.419361	0.337212	0.384939	0.313132	0.346689	0.329939	0.0125105	0.278932	0.441893	0.28053	0.391531	0.641815	0.5199
PF14_0668	0.688095	0.787267	0.604676	0.565043	0.5365	0.665	0.669038	0.648121		1.057	0.964134	1.42104	1.173	1.50684	1.54776		1.961	1.74201	1.84	1.78076	1.8342	2.00279	1.68337	1.61477	1.587	1.31303	1.25415	1.3	0.85685	0.762556	0.747668	0.711759	0.756302	0.80032	0.723316	0.480132	0.674223	0.449242	0.493997	0.837655	0.679594	0.553426	0.557004	0.556406
MAL8P1.3	0.962403	1.14191	1.31435	1.10573	1.32413	0.991	1.254	1.60729	1.83591	1.75	1.61593	1.96496	2.052	2.13399	2.09561	2.48034	2.276	3.06785	3.601	2.75057	2.92387	2.18323	2.19038	1.36395	1.036	0.78965	0.560289	0.448	0.298656	0.449279	0.347102	0.279894	0.277957	0.359408	0.254534		0.217568	0.196757	0.271112		0.446478	0.48109	0.435518	0.492205
MAL13P1.55	0.733425	1.41859	0.834909	1.02901	1.63487	1.327	1.14625	2.14218	1.57386	2.106	1.62109	1.9735	1.653	2.01697	1.69027	1.40403	1.549	2.19767	1.585	1.111	1.3048	1.03207	0.958041	1.12952	0.964	0.555001	0.608698	0.74	0.659752	0.429582	0.586455	0.488613	0.392157	0.575445	0.626264	0.646281	0.692155	0.392376	0.642586	0.997902	0.781007	0.703838	0.824045	0.749008
MAL8P1.32	0.306853	0.25823	0.255533	0.186318	0.237176	0.216	0.252221	0.412559	0.652048	0.685	0.720197	1.07218	1.223	1.67772	1.56645	1.82381	2.094	3.07772	2.895	2.6038	2.58528	2.55311	2.28394	1.87789	2.123	1.61757	1.30973	1.312	1.18485	1.03456	0.882561	0.765621	0.595777	0.636328	0.555763	0.379396	0.363411	0.272957	0.331069	0.299856	0.279213	0.291639	0.236096	0.230367
MAL13P1.134	0.387053	0.321949	0.333963	0.269126	0.206736	0.323	0.224986	0.136652	0.220432	0.187	0.101963	0.193648	0.269	0.361978	0.373799	0.535964	0.892	0.921178	1.432	1.13144	1.35624	1.97212	1.8569	2.00657	2.186	2.24414	2.13806	1.805	2.00032	1.4754	1.33495	1.17536	1.28421	1.02225	0.824031	0.521996	0.572612	0.3992	0.414488	0.457675	0.403015	0.591316	0.432079	0.405346
PFL1025c	0.83106	0.619585	0.414924	0.638108	0.338642	0.419	0.439315	0.234261	0.371498	0.364	0.255554	0.269114	0.31	0.407436	0.259323	0.348541	0.615	0.585606	0.578	0.684624	1.11399	0.96892	1.3283	1.33116	1.134	1.51772	1.42627	1.366	1.06448	2.05037	1.25927	2.2026	2.59858	2.44024	2.16629	1.426	1.46918	0.787026	1.11182	0.756318	0.969344	0.563759	0.544397	0.490946
PFL0770w	0.450981	0.468671	0.643892	0.448137	0.531427	0.378	0.60391	0.525785	0.840109	0.69	0.897019	1.26014	0.894	1.15244	1.08869	1.107	1.386	1.17532	1.89	1.5058	1.28048	1.75831	1.35069	1.5828	1.465	1.60759	1.68176	1.688	1.40903	0.935139	1.00841	1.06956	0.77354	0.952528	0.680283	0.376779	0.591738	0.368492	0.353227	0.432181	0.35165	0.463867	0.679637	0.652078
PFB0190c	0.653225	0.514784	0.493355	0.527292	0.410936	0.289	0.32919	0.18871	0.229681	0.141	0.141974	0.168018	0.101	0.191091	0.102795	0.133717	0.174	0.121727	0.188	0.157919	0.27499	0.422211	0.485418	0.601644	0.698	0.997671	1.09996	1.483	1.82654	1.63391	2.12703	3.2462	3.78798	3.59408	3.45177	2.53279	2.9563	1.67982	1.36338	1.02218	1.12871	0.963328	0.808	0.809432
PFI1780w	0.417274	0.735286	0.99177	1.18732	1.3051	1.672	2.58261	2.88791	4.07877	3.47	3.8759	4.34285	3.384	3.16352	2.69719	2.28415	2.311	1.44674	1.348	0.956801	0.708988	0.704587	0.489416	0.361478	0.398	0.443502	0.348724	0.297	0.315959	0.241054	0.178486	0.151008	0.15083	0.16792	0.136423	0.102044	0.144647	0.119419	0.170748	0.273148	0.350334	0.540796	0.852698	0.857268
PF11_0064	1.25182	0.671566	0.805813	0.594269	0.405863	0.439	0.428658	0.389133	0.329878	0.245	0.231031	0.205039	0.222	0.37713	0.328242	0.393478	0.481	0.624262	0.525	0.697629	0.77072	0.493482	0.921254	0.9205	0.792	0.785489	0.998659	0.912	1.50306	1.68081	2.00612	2.19202	2.94872	2.55808	2.22031	2.45561	2.91924	2.19048	2.28881	1.81613	1.4764	1.34338	0.586803	0.618089
PF13_0275	2.46645	2.17651	4.05563	3.27822	2.73069	3.223	4.17527	4.7646	4.41019	3.114	3.46288	3.0286	2.347	2.37811	2.14934	1.52678	1.403	0.792871	0.625	0.727355	0.488248	0.197573	0.337473	0.189346	0.141	0.11982	0.0860603	0.062	0.0789897	0.0853537	0.0723815	0.064443	0.0872657	0.137478	0.119942	0.221096	0.267777	0.342334	0.406667	0.770886	0.852127	1.19297	1.12776	1.30793
PFL0280c	0.252224	0.243139	0.159392	0.161963	0.136979	0.088	0.121966	0.114527	0.195769	0.182	0.383331	0.653563	0.527	0.900736	0.898285	1.27908	1.287	1.339	1.946	1.69716	1.96889	2.65055	2.25435	2.31149	2.111	1.86471	1.6226	1.551	1.0532	1.00736	0.768231	0.801209	0.727214	0.640256	0.518224	0.439576	0.376561	0.350295	0.401454	0.27072	0.283164	0.267527	0.293401	0.271909
PFD0790c	0.736912	0.705103	0.624916	0.59914	0.645575	0.58	0.428658	0.407353	0.399244	0.836	0.336866	0.420046	0.748	0.853594	0.492947	0.660912	0.956	0.92529	0.912	1.01254	1.03355	1.56254	1.3363	1.46395	1.665	1.95623	2.12282	1.935	2.08984	1.58702	1.26421	1.42063	1.62681	1.4013	1.13716	0.961572	1.04122	0.740396	0.855044	1.04282	0.932466	1.14819	1.17017	1.00455
PF14_0577	0.466091	0.475378	0.301073	0.350716	0.314544	0.114	0.279457	0.131446	0.221974	0.216	0.22974	0.401535	0.307		0.553689	0.825318	0.812	0.665386	1.238	0.832324	1.32444	1.33339	1.65138	2.08772	1.487	1.96955	1.90319	1.826	1.41128	1.13586	1.0265	1.48219	1.54169	1.55645	1.26534	0.871302	0.810502	0.572072	0.735129	0.750248	0.761251	0.608538	0.606286	0.581583
PFI1645c	0.448656	0.45861	0.46679	0.444484	0.613867	0.452	0.728245	0.964372	1.29639	1.827	1.08804	1.30855	1.545	1.55566	1.4695	1.44897	2.168	2.49869	2.496	1.37296	1.69764	2.16338	1.68497	1.58034	1.661	1.44783	1.1663	1.519	0.886942	0.728789	0.643208	0.692522	0.524671	0.511616	0.384548	0.247261	0.309617	0.216091	0.363654		0.329261	0.357086		0.538782
PF14_0126	0.424247	0.454418	0.646422	0.696561	0.747041	0.592	0.806398	0.72881	1.03896	1.197	1.07771	1.46233	1.269	1.7779	1.40642	2.04412	2.04	2.5867	2.115	1.87923	1.76779	2.03708	1.72895	1.81969	1.727	1.36296	1.25056	1.116	0.901235	0.547764	0.599615	0.468414	0.390002	0.392795	0.451386	0.312674	0.249845	0.264996	0.24374	0.310782	0.30292	0.399569	0.518037	0.395275
PF14_0679	0.331262	0.456095	0.323843	0.238682	0.202931	0.168	0.174068	0.200423	0.18652	0.18	0.179404	0.247756	0.277	0.411645	0.344596	0.434032	0.764	0.815078	0.904	0.923359	0.845547	1.06004	1.0716	1.13935	1.444	1.41288	1.88526	1.771	2.13498	1.59827	1.88685	1.70726	1.33484	1.23632	1.05842	0.821588	0.745949	0.437869	0.626946	0.530515	0.387211	0.610835	0.450417	0.443111
PFL2445c	0.840359	0.88033	1.23845	0.757449	0.934753	0.924	1.33808	1.30145	1.59544	1.325	1.53719	1.77131	1.344	1.22988	1.39941	1.05987	1.375	1.55367	1.423	1.27264	1.3338	1.45879	1.49784	1.80493	1.339	1.26643	1.29628	1.432	0.925308	1.29906	0.642386	0.76466	0.562379	0.621598	0.479769	0.357155	0.41601	0.388964	0.402757	0.40426	0.50311	0.483386	0.778201	0.608018
MAL7P1.171	0.696231	0.927281	1.37254	1.52342	1.2049	1.565	3.1948	1.64503	4.74469	2.665	4.32763	4.93803	2.769	2.28551	3.02777	3.23989	1.966	1.78807	1.149	0.947512	0.854901	0.608958	0.539798	0.457381	0.259	0.262939	0.180189	0.136	0.104567	0.078788	0.0575762	0.0817561	0.104503	0.115875	0.108955	0.105969	0.196051	0.199031	0.294573	0.421256	0.493891	0.631502	0.959285	0.756561
PF14_0213	1.74697	1.03879	1.08538	1.124	1.05398	0.652	0.743639	0.597364	0.635091	0.518	0.403981	0.368786	0.354	0.382181	0.259323	0.276202	0.312	0.450719	0.431	0.298187	0.457381	0.51784	0.634162	0.598366	0.634	0.703113	0.988798	1.334	1.39849	2.0982	1.88356	2.65082	2.86253	3.44187	2.27707	2.16386	2.1458	1.44895	1.39987	1.20185	1.5225	1.34567	0.615455	0.918951
PFI0505c	0.541642		0.555341	0.373854	0.446449	0.43	0.487865	0.635106	0.576515	0.72	0.498201	0.660682	0.873	1.01017	0.990567	0.963419	1.486		1.769	1.5346	1.53583	2.03978	1.74175	1.67379	1.635	1.37793	1.70059	1.495	1.19162	1.4829	1.22062	1.38601	1.13661	1.19802	0.921999	1.06754	0.742363	0.544777	0.783356	0.642202	0.551841	0.618872		0.602983
PF07_0061	0.584648	0.487116	0.347879	0.396991	0.275226	0.254	0.292482	0.102814	0.214266	0.183	0.138102	0.163747	0.354	0.250017	0.102795	0.173174	0.287	0.30514	0.375	0.398512	0.569622	0.903964	1.0588	1.4246	1.257	1.81478	2.08517	2.109	1.71972	1.40974	1.32096	1.82653	2.37449	2.4589	1.94838	1.03353	1.1775	0.797262	0.964531	0.70533	0.865297	0.667096	0.763302	0.675995
PFI1210w	0.802002	0.824157	0.647687	0.538252	0.781286	0.365	0.547072	0.480234	0.450113	0.542	0.375586	0.432861	0.389	0.484882	0.21143	0.359501	0.434	0.399725	0.378	0.38272	0.265637	0.437548	0.582981	0.819679	0.844	1.25146	1.42	1.61	1.53014	1.54856	1.70343	2.1372	2.4693	2.73189	1.84583	1.0924	1.11534	0.864364	1.08836	1.07803	1.21168	1.16541	1.39251	1.14554
PF14_0257	0.355671	0.301828	0.273243	0.254513	0.219419	0.192	0.279457	0.295428	0.354541	0.295	0.352354	0.549619	0.455	0.595159	0.692696	0.886696	0.963	1.26004	1.403	1.464	1.7229	2.31494	2.05203	2.16313	1.987	2.05109	1.80368	2.022	1.4835	1.51948	1.1252	1.29271	1.04396	0.945654	0.726063	0.423877	0.523599	0.415122	0.509638	0.390906	0.424088	0.369716	0.46417	0.391498
PFI0830c	0.474227	0.308535	0.351674	0.345845	0.305665	0.237	0.324454	0.232959	0.285175	0.239	0.318797	0.420046	0.272	0.457102	0.420524	0.648856	0.69	0.732007	0.948	0.980953	1.28422	1.76372	1.40747	1.82051	1.557	1.61591	1.82161	2.017	1.46169	1.34127	0.9936	1.45333	1.73993	1.52503	1.27725	1.04792	1.11773	0.780202	0.753377	0.528087	0.633498	0.576389	0.771325	0.699913
PF14_0321	0.721802	1.0128	1.30802	1.41261	1.42559	1.504	1.80107	1.90141	2.27831	2.283	1.85599	1.84393	2.184	2.64833	2.01851	2.53404	2.421	2.49294	2.416	2.04087	2.34116	1.42451	1.73855	1.49018	1.24	0.837079	0.607801	0.497	0.384417	0.384561	0.354505	0.341452	0.363068	0.362354	0.314963	0.196239	0.191269	0.153538	0.258077	0.330206	0.433307	0.499461	0.356437	0.483393
PF11_0188	0.217354	0.244816	0.235292	0.243553	0.30186	0.248	0.427474	0.455506	0.821611	0.889	1.27002	2.16715	1.872	2.36464	2.3526	2.84861	2.851	2.678	2.808	2.8639	2.33461	1.91799	1.6122	1.36477	1.33	0.96522	0.809505	0.604	0.510048	0.331097	0.295284	0.279894	0.246714	0.294596	0.248125	0.176615	0.199637	0.178559	0.207244	0.202737	0.167265	0.250304	0.301424	0.285756
PF14_0718	0.407975	0.517299	0.807078	0.576002	0.797774	1.015	1.36058	1.74524	1.88678	2.005	1.58882	1.84393	1.728	1.65163	1.58164	1.78655	1.475	1.3867	1.801	1.46679	1.23839	1.62208	1.36989	1.35821	1.36	1.11666	1.04796	0.817	1.02536	0.960464	1.05282	0.865652	0.583926	0.655968	0.443146	0.39117	0.371779	0.247936	0.316731	0.42854	0.364821	0.587871	0.642961	0.575288
PF11_0292	0.628816	0.598625	0.848824	0.999784	0.849775	0.69	1.42215	0.780868	1.40738	0.874	1.22743	1.84678	0.95	0.965555	1.44964	1.77558	1.083	1.0865	1.547	1.99721	2.49829	1.94145	1.90089	2.04756	0.942	1.43285	1.27387	1.18	0.790649	0.982037	0.72217	0.824293	0.694893	0.575445	0.529211	0.447425	0.401665	0.370767	0.418398	0.339918	0.521549	0.445496	0.680783	0.699913
PFE0545c	0.548616	0.955787	1.09297	0.874355	0.957582	1.066	1.34873	1.93005	1.88061	1.751	1.83018	2.03188	1.336	1.47906	1.41226	1.6331	1.226	1.25017	1.556	1.65071	1.21688	1.52014	1.17716	1.19673	1.527	1.16159	1.18961	1.287	1.01859	1.21746	0.787149	0.734843	0.641026	0.654986	0.444061	0.409486	0.399274	0.310489	0.431432	0.441893	0.434624	0.510943	0.622332	0.799361
PFE0915c	0.39054	0.403275	0.49462	0.377507	0.432497	0.363	0.457077	0.732715	0.62276	0.634	0.713743	0.96397	0.758	0.93525	0.891276	0.894369	1.048	0.945852	1.132	1.17138	0.960594	1.4209	1.15317	1.26722	1.632	1.39374	1.51233	1.763	1.59108	1.84777	1.4427	1.32445	1.25188	1.20686	1.0511	0.911858	0.737581	0.518618	0.851134	0.553581	0.474135	0.547685	0.606286	0.662148
MAL7P1.25	0.338236	0.674082	0.376974	0.252077	0.405863	0.435	0.49497	0.445095	0.584222	0.698	0.625977	0.989599	1.272	1.13139	1.18915	1.70105	2.048	2.54969	1.463	2.35299	2.08581	1.9622	2.16239	1.70575	1.483	1.31802	1.41282	0.909	0.886942	0.766308	0.73204	0.608842	0.513898	0.617671	0.590556	0.69207	0.548703	0.491323	0.461411		0.479404	0.688912	0.701413	0.556406
PFI1000w	0.547454	0.444357	0.488295	0.446919	0.461669	0.341	0.35761	0.446396	0.468611	0.487	0.456899	0.821581	0.846	1.07331	0.88894	1.00178	1.276	1.32666	1.384	1.07849	1.44323	1.95227	1.36509	1.46313	1.776	1.6209	1.83416	1.8	1.68436	1.25592	1.07174	1.00416	0.923292	0.857276	0.780998	0.626657	0.661073	0.482224	0.560471	0.623992	0.471501	0.603946	0.632647	0.532488
PF10_0066	0.5707	0.557543	0.665397	0.591833	0.769871	0.589	0.780347	0.882381	1.07133	0.866	1.01576	1.35554	1.213	1.192	1.28143	1.48294	1.379	1.99698	1.918	2.00278	1.80708	2.18323	1.80093	1.75002	1.774	1.34215	1.1905	1.042	0.923804	0.939829	0.583165	0.653087	0.604396	0.621598	0.59788	0.660672	0.643142	0.6369	0.629552	0.60214	0.539988	0.474201	0.597118	0.57403
PFB0545c	0.905449	0.923089	0.869064	0.840257	1.06793	0.721	0.940206	1.07239	1.07287	1.081	1.36553	1.74283	1.133	1.52031	1.24522	1.69667	1.564	1.94599	2.194	1.98141	1.85665	2.19315	1.91288	1.81395	1.409	1.34049	1.10982	1.051	0.693605	0.635932	0.541216	0.509773	0.428787	0.568571	0.424834	0.378087	0.437528	0.423083	0.419702	0.683478	0.670375	0.587871	0.849259	0.842162
PF11_0466	0.369618	0.478732	0.401009	0.302005	0.266347	0.391	0.474839	0.642915	0.353	0.617	0.455608	0.61939	0.675	0.902419	0.788482	1.04014	1.53	1.52241	1.33	1.68694	1.48906	2.37178	1.93687	1.62624	1.578	1.48527	1.56343	1.286	1.22697	1.01674	0.871046	0.851225	0.77785	0.748275	0.656478	0.638431	0.534358	0.425358	0.375385	0.649486	0.559743	0.539647	0.659007	0.428005
PF08_0091	1.11932	0.722709	1.29537	0.987607	1.03114	0.9	0.994676	0.956564	1.07596	0.778	0.816997	0.704823	0.767	0.715538	0.71489	0.612686	0.696	0.648114	0.523	0.643751	0.672509	0.405972	0.940447	0.763941	0.674	0.80962	0.99328	0.76	2.04696	1.66299	2.1772	2.16125	3.09847	3.56462	2.79987	2.63615	2.74949	1.63661	1.99684	1.45679	1.24592	1.35027	0.475631	0.667184
PF11_0428	0.419598	0.441842	0.48197	0.434742	0.489572	0.468	0.660749	0.588254	0.875563	0.801	0.977041	1.33703	1.099	1.29049	1.36553	1.83477	1.835	2.17135	1.992	1.91267	1.78276	1.96671	1.68097	1.65329	1.667	1.48943	1.55446	1.324	0.904996	1.06739	0.822517	0.807942	0.705667	0.82487	0.404691	0.412102	0.420792	0.353707	0.290663	0.447963	0.442526	0.453533	0.559296	0.511088
PF13_0199	0.530019	0.878654	0.560401	0.686819	0.864995	0.77	0.695089	0.607776	0.815445	0.802	0.739557	0.862874	0.674	0.871272	0.693864	1.02809	0.875	0.907196	1.027	1.15188	1.15795	1.5454	1.55142	1.70001	1.267	1.66584	1.60736	1.501	1.19086	1.06551	0.972215	1.41101	1.22172	1.27266	0.945805	0.629274	0.724431	0.525442	0.497907	0.609425	0.741495	0.735987	0.812584	0.654595
PF11_0118	0.629978	0.975071	0.889304	0.955945	1.15671	1.001	1.28953	1.1726	1.54457	1.312	1.31778	1.53068	1.337	1.17769	1.56295	1.77887	1.319	1.85469	1.667	1.94333	1.95299	1.98295	1.54822	1.62378	1.37	1.38126	1.02017	0.829	0.738742	0.778501	0.529701	0.579025	0.509588	0.480192	0.511815	0.385937	0.491322	0.435594	0.604787	0.770886	0.66379	0.755506	0.926048	0.751526
PF11_0249	0.769457	0.528198	0.523715	0.482235	0.319617	0.365	0.365899	0.339678	0.272843	0.351	0.256844	0.347428	0.373	0.596843	0.415851	0.586381	0.704	0.757504	0.701	0.708776	0.934405	0.970724	1.37069	1.45247	1.303	1.49775	1.77051	1.609	1.92208	1.50917	1.41226	1.71592	1.80564	1.96398	1.13625	0.707769	0.967104	0.689217	0.608698	0.710186	0.701984	0.647577	0.555858	0.507311
PF13_0272	0.482364	0.463641	0.561666	0.426217	0.407131	0.384	0.451157	0.633805	0.590388	0.508	0.513689	0.635052	0.482	0.536232	0.504628	0.50637	0.577		0.729	0.852761	0.707117	1.18183	1.0684	1.21149	1.344	1.7349	1.78575	1.861	2.16808	2.15542	2.01599	1.9785	1.94678	2.00915	1.3212	1.05315	0.895378	0.630076	0.766412	0.606997	0.575548	0.605094	0.550127	0.650819
PFE0585c	0.575349	0.724386	0.850089	0.705085	0.711528	0.75	0.742455	0.847242	0.952637	0.732	0.633721	0.921253	0.815	0.795509	0.661157	0.766132	0.868	1.0536	1.061	1.09242	1.01765	1.28648	1.44026	1.31067	1.677	1.41288	1.52219	1.355	1.84535	1.51855	1.40075	1.28886	1.19263	1.07135	1.04652	0.841212	0.682591	0.517481	0.706454	0.647058	0.571597	0.719913	0.689952	0.772926
MAL8P1.62	1.00192	0.612878	0.697022	0.529727	0.608794	0.415	0.474839	0.458109	0.450113	0.416	0.400109	0.595184	0.391	0.486566	0.432205	0.613782	0.558	0.646469	0.76	0.645608	0.709923	0.819161	0.703736	0.684432	0.775	0.887836	1.08651	1.067	1.10435	1.47915	1.73469	2.09969		2.17314	1.78906	2.17302	2.3287	1.65366	1.98772	1.42766	1.37236	1.33075	1.32145	1.14554
PF11_0477	2.05615	1.09245	1.23339	0.727005	0.517475	0.482	0.468919	0.355295	0.348375	0.284	0.192311	0.217854	0.13	0.157418	0.160033	0.214824	0.209	0.287868	0.269	0.223873	0.314274	0.498895	0.525403	0.581972	0.712	0.885339	0.905427	1.203	1.25556	1.37879	1.57018	2.32476	2.39711	2.79179	2.18826	2.16517	2.60963	2.2155	3.18295	2.56517	2.59326	2.17122	1.50024	1.74223
PF13_0303	0.967052	0.984293	1.36368	0.886532	1.07807	1.521	2.12434	2.82024	2.13804	2.405	1.4262	1.65455	1.587	1.29049	1.30129	1.05549	0.809	0.963947	0.996	1.10915	0.692152	0.709098	0.813295	0.58853	0.586	0.48261	0.567461	0.567	0.775604	1.15368	1.28395	1.2802	1.18617	1.18821	0.97785	1.46002	1.44647	1.04292	1.28126	0.939631	0.803396	1.08159	0.78737	0.862303
PF13_0033	0.444007	0.467833	0.46932	0.429871	0.499719	0.414	0.537599	0.517976	0.690585	0.573	0.613071	0.804494	0.553	0.713854	0.586397	0.777092	0.733	0.704043	0.919	0.788664	0.825905	1.24047	1.11478	1.35985	1.419	1.60759	1.53743	1.706	1.7453	1.45383	1.36538	1.50912	1.65374	1.86283	1.41459	1.08978	0.951563	0.709688	0.774232	0.645844	0.662473	0.553426	0.524913	0.635713
PF07_0111	0.534668	0.531552	0.613531	0.49563	0.582159	0.418	0.46063	0.447698	0.619677	0.616	0.64921	0.8287	0.71	0.867905	0.712554	1.17495	0.884	0.854557	1.179	1.08407	1.43294	1.42451	1.37548	1.5246	1.591	1.5535	1.69162	1.68	1.46996	1.03644	1.03966	1.06571	0.994398	0.990826	0.871642	0.627965	0.59652	0.440143	0.669958	0.71747	0.60584	0.629206	0.794247	0.708725
PF11_0483	0.898475	0.963333	2.22389	1.60501	1.19729	1.647	1.62701	1.99252	2.49258	2.133	1.89213	2.88479	2.068	2.23921	2.10145	2.06384	2.107	2.17135	2.097	1.42312	1.30293	1.42361	1.0644	0.831155	1.076	0.774672	0.792472	0.576	0.607845	0.369553	0.427709	0.334719	0.352295	0.456624	0.282002	0.24072	0.365802	0.20813	0.232009	0.376338	0.403015	0.667096	0.956993	1.02595
PFC0595c	0.444007	0.681627	1.11701	1.2957	1.56511	1.502	1.45057	3.01675	2.04247	2.115	2.21093	2.69257	2.052	1.87892	2.11897	1.69667	1.718	1.72145	1.765	1.74825	1.31977	1.40015	1.26353	0.918041	1.047	0.879515	0.798748	0.811	0.598817	0.64625	0.348747	0.384734	0.315665	0.337804	0.312216	0.395095	0.297662	0.290017	0.353227	0.444321	0.412235	0.683171	0.869889	0.864821
PFL1795c	1.08561	0.831703	1.17899	0.9803	1.17447	0.97	1.31439	0.894094	1.84824	1.376	1.50622	2.11304	1.378	1.41845	1.7919	2.2688	1.903	2.09486	2.095	1.6182	1.99695	1.74478	1.44506	1.45329	1.271	1.11749	0.721652	0.617	0.448361	0.360174	0.401388	0.426093	0.446025	0.519472	0.638166	0.561244	0.663464	0.655097	0.853741	0.98212	1.06681	0.834731	0.940947	0.915175
PF10_0026	1.14256	1.074	1.02846	0.895057	0.568208	0.606	0.762585	0.507564	0.88327	0.757	0.982204	1.4068	0.847	1.05563	1.10855	1.44129	1.436	1.57258	1.416	1.41291	1.43855	1.52285	1.3435	1.1705	1.138	1.45782	1.13492	1.103	0.977968	0.669698	0.481172	0.494384	0.539754	0.623562	0.509984	0.359772	0.492518	0.503833	0.533099	0.905639	0.931149	1.07011	1.37761	1.36458
PFL0640w	0.37543	0.323626	0.384564	0.302005	0.37035	0.315	0.393134	0.533593	0.474777	0.495	0.542084	0.727605	0.704	0.937775	0.942674	1.12454	1.383	1.78067	2.218	2.1542	1.95018	2.41418	1.94407	1.90247	2.184	1.58512	1.47916	1.344	1.13519	1.23716	0.99031	0.907011	0.530058	0.582319	0.423918	0.595259	0.492518	0.419671	0.531796	0.704116	0.54789	0.830139	1.08879	1.15813
PF14_0249	0.543967	0.591917	0.342819	0.367765	0.327227	0.387	0.454709	0.273304	0.517939	0.226	0.352354	0.640748	0.444	0.532023	0.498788	0.632415	0.723	0.940917	0.914	0.859263	1.22436	1.62299	1.39788	1.73854	1.401	1.88051	1.80637	1.668	1.26308	1.30469	1.15975	1.48796	1.84982	1.71652	1.49058	0.989045	0.964713	0.605055	0.69733	0.690762	0.775738	0.618872	0.716312	0.723831
PFL0340w	0.70553	0.821642	0.942435	0.657593	0.749578	0.742	0.984019	1.00211	1.01892	0.9	0.762789	0.8287	0.783	1.0691	0.952019	1.09604	1.289	1.53639	1.591	1.74639	1.53022	1.1692	1.84571	1.65083	1.719	1.50774	1.48544	1.185	1.48425	1.20152	1.08984	0.911821	0.838181	0.807194	0.708667	0.524613	0.698132	0.374179	0.520065	0.683478	0.649302	0.744024	0.39082	0.681031
PF11_0072	0.52072	0.476217	0.465525	0.438395	0.495914	0.334	0.46655	0.396941	0.5611	0.388	0.601455	0.770321	0.507	0.526972	0.589901	0.703658	0.63	0.721315	0.801	1.12029	1.05506	1.3361	1.3403	1.94756	1.306	1.44866	1.66832	1.88	1.24127	1.75866	1.25023	1.63031	1.17324	1.05465	0.87622	0.693378	0.66466	0.495872	0.4953	0.462531	0.571597	0.520128	0.83436	0.723831
PF11_0076	0.59046	0.715164	0.857679	0.697779	0.98168	0.824	1.01362	1.04116	1.48137	1.359	1.4533	1.60187	1.409	1.66678	1.63186	1.48294	1.364	2.65743	1.745	1.59869	1.65649	1.90807	1.51623	1.47296	1.315	1.41288	1.13851	1.123		0.610607	0.650611	0.485727	0.400776	0.587229	0.55027	0.508914	0.365802	0.370767	0.354531		0.317407	0.469608		0.655854
PFI0375w	0.739237	0.525683	0.550281	0.454226	0.539037	0.35	0.465366	0.464617	0.445489	0.364	0.423341	0.444252	0.381	0.371238	0.336419	0.366077	0.415	0.435092	0.502	0.592659	0.633225	0.765032	0.970836	1.20657	1.15	1.30305	1.4953	1.54	1.42858	1.91342	1.60309	1.85923	1.54816	1.62126	1.26443	0.924941	0.861906	0.639174	0.722095	0.628848	0.69935	0.599353	0.496261	0.642007
MAL8P1.123	0.598596	0.599463	0.727383	0.543123	0.606257	0.604	0.555361	0.91752	0.87248	1.016	0.749882	0.889927	0.904	1.09267	0.886604	0.931634	1.203	1.2658	1.193	0.967019	1.10183	1.5454	1.24673	1.05984	1.625	1.62839	1.61453	1.667	1.62268	1.29156	1.28313	1.31098	1.34993	1.24222	0.844174	0.749634	0.677809	0.550463	0.551347	0.606997	0.595303	0.551129	0.551274	0.5413
PFE0275w	0.926371	0.698396	0.905749	0.793982	0.913191	0.759	1.11191	0.955262	1.31334	1.151	1.10224	1.25444	0.956	0.967239	1.15527	1.2188	1.074	1.32666	1.192	1.24384	1.4928	1.69967	1.46185	1.52214	1.43	1.49942	1.28732	1.449	0.932831	1.18276	0.942604	0.961836	0.894204	0.934853	0.659225	0.546853	0.524794	0.424221	0.482266	0.698046	0.740178	0.60739	0.871035	0.759079
PF13_0017	0.610219	0.498015	0.761538	0.834168	1.08441	0.942	1.46833	1.47844	1.96693	2.042	1.65723	2.15007	1.566	1.75349	1.55126	1.95314	1.817	2.09732	2.617	1.64514	1.88752	2.02625	1.8673	1.94182	1.582	1.2448	1.06141	0.976	0.601826	0.583407	0.452384	0.552094	0.441715	0.626508	0.45047	0.257727	0.392101	0.239975	0.237223	0.31321	0.350334	0.454682	0.539813	0.517382
PF08_0054	1.80625	1.95685	1.51549	1.28839	1.53086	1.272	1.4932	1.3457	2.26136	1.451	1.98506	2.5573	1.569	1.45296	1.70078	2.00137	1.728	1.69678	1.393	1.76404	1.55173	1.74568	1.42826	1.22542	1.073	0.920287	1.01659	0.935	0.564212	0.662195	0.468012	0.556903	0.50097	0.499832	0.573159	0.537695	0.52599	0.651685	1.27735	0.866791	1.16163	1.06781	1.41772	1.48417
PFD0775c	0.710179	1.07149	0.556606	0.34828	0.403326	0.347	0.310244	0.391736	0.389995	0.455	0.307181	0.53538	0.531	0.817397	0.527991	0.907521	0.9	0.934337	1.331	1.10357	1.19537	1.55171	1.3411	1.48772	1.601	1.30055	1.56881	1.638	1.59183	1.39474	1.56936	1.60627	1.27774	1.43861	1.53087	1.37237	1.37116	0.787026	0.921519	0.870433	0.673009	0.904771	1.08879	0.966787
MAL7P1.155	0.476552	0.523168	0.318783	0.345845	0.389375	0.516	0.305508	0.235562	0.380746	0.314	0.317506	0.430013	0.577	0.606102	0.336419	0.624743	0.82	0.82248	0.89	0.664187	1.01859	1.3343	1.49384	1.60083	1.438	2.1368	2.24833	1.839	1.60161	1.19683	1.17209	1.46968	1.56109	1.4445	1.06575	0.642356	0.847561	0.639174	0.595663	0.917779	0.769153	0.644132	0.595971	0.64956
PFL1590c	0.819437	1.02873	0.96647	0.938896	1.07173	0.924	0.944942	0.956564	1.03279	0.885	0.713743	0.830124	0.825	1.05984	0.871418	0.991916	1.138	1.60384	1.17	1.6247	1.66958	1.47413	1.8697	1.75985	1.617	1.56266	1.39758	1.324	1.26158	1.56169	0.85624	1.09938	1.02456	1.0851	0.733388	0.643664	0.643142	0.667607	0.771625	0.878931	0.629547	0.770433	0.519183	0.5627
PF14_0253	0.449819	0.475378	0.521185	0.388467	0.353862	0.36	0.388397	0.615584	0.51948	0.642	0.538211	0.824429	0.762	1.07752	0.820021	1.18701	1.198	0.926113	1.225	1.16488	0.888573	1.34151	1.16356	1.20083	1.514	1.62922	1.66921	1.768	2.22751	1.61891	1.61871	1.54663	1.29175	1.16955	0.98609	0.621424	0.73519	0.52203	0.582629	0.556009	0.455697	0.555722	0.614309	0.61683
PFB0595w	0.592784	0.876977	1.01707	0.906017	1.12881	0.986	1.43162	2.02375	2.13187	1.765	1.65077	2.03615	1.903	1.91848	1.71597	1.64187	1.623	1.86456	1.789	1.78541	1.58166	1.50029	1.23794	1.08034	1.309	0.957731	0.790679	0.857	0.617624	0.75599	0.509961	0.495345	0.338289	0.324056	0.374476	0.388553	0.310812	0.287742	0.391026	0.40426	0.462282	0.483386	0.617747	0.652078
PF13_0189	0.426572	0.431781	0.306133	0.330014	0.305665	0.149	0.305508	0.167887	0.328336	0.192	0.200055	0.287625	0.23	0.342616	0.345764	0.522811	0.545	0.685126	0.922	1.04505	1.37027	1.69786	1.92808	2.10575	1.811	2.51373	1.9014	2.027	1.51209	1.43038	1.28806	1.53221	1.30252	1.11652	0.721485	0.463124	0.516426	0.354844	0.467928	0.473457	0.546573	0.422532	0.429787	0.483393
PFE1030c	0.884527	0.674082	0.922194	0.701432	0.574549	0.49	0.428658	0.468521	0.410035	0.435	0.405272	0.514022	0.473	0.579165	0.605087	0.804493	0.654	0.782178	1.019	1.1398	0.894185	1.16108	1.04761	0.931155	1.226	1.11916	1.28822	1.44	1.19613	1.71927	1.33824	1.52355	1.82396	1.82453	1.41733	2.1691	1.62459	1.3773	1.57453	1.46893	1.35129	1.13326	1.17131	1.26765
PF07_0035	0.556752	0.561735	0.583171	0.478581	0.358935	0.365	0.479576	0.361802	0.408493	0.433	0.353645	0.474153	0.513	0.488249	0.490611	0.6642	0.717	0.795338	0.79	0.74036	0.816552	1.16288	0.974035	1.05575	1.491	1.27392	1.75527	1.83	1.68662	1.28968	1.26832	1.31868	1.30037	1.28051	0.840512	0.745709	0.833215	0.553875	0.577415	0.534157	0.613742	0.583279	0.78164	0.672219
PF11_0055	0.699718	0.695042	0.898159	0.875572	0.918264	0.931	1.24453	1.47063	1.6201	1.21	1.46879	1.37547	1.108	1.05479	1.13308	1.00616	1.014	0.91213	0.854	0.894563	0.916633	0.812846	1.11718	1.10657	1.155	1.39042	1.40745	1.315	1.54444	1.62172	1.29135	1.18594	1.27128	1.16464	0.852414	0.620116	0.570221	0.454928	0.464018	0.566935	0.522866	0.583279	0.471047	0.64956
PF14_0650	0.562564	0.695042	0.676782	0.692908	0.801579	0.63	0.639435	0.766552	0.699834	0.803	0.971878	1.20176	1.09	1.3107	1.2861	1.41828	1.543	1.90815	1.948	1.7111	1.27767	1.6284	1.63299	1.17706	1.321	1.31137	1.20574	0.891	1.30672	1.3816	1.39992	1.20326	0.935143	1.03698	0.889038	0.678987	0.552289	0.392376	0.428826	0.500165	0.537354	0.640688	0.590241	0.634454
PF13_0015	0.541642	0.515622	0.402274	0.365329	0.601184		0.431026	0.421669	0.713707	1.274	0.739557	1.20461	1.313	2.29477	1.91806	2.82888	2.516	2.39671	4.365	2.86576	3.40931	2.78046	2.42389	2.03608	2.088	1.83142	1.15733	1.068	0.725953	0.701589	0.500913	0.494384	0.485887	0.496886	0.315879	0.3009	0.435137	0.188795	0.234616	0.468601	0.301603	0.377753	0.600556	0.602983
PFI0355c	0.510259	0.617908	0.475645	0.477363	0.550451	0.377	0.5151	0.430779	0.619677	0.509	0.589839	0.798799	0.594	0.716379	0.848056	0.961227	0.816	0.957367	0.864	1.06827	0.910086	0.973431	1.12278	1.30657	1.045	1.61092	1.50785	1.392	1.63245	1.84402	1.53646	1.91405	1.99957	1.90113	1.62792	1.28994	1.32812	0.788164	0.877202	0.739322	0.769153	0.793396	0.734649	0.88748
PF11_0265	0.448656	0.631323	0.756478	0.75136	1.20998	0.961	1.23269	1.29103	1.99622	1.789	2.01474	2.50176	1.823	2.25352	1.96011	2.37512	2.224	2.49623	3.11	2.21179	2.49268	2.19225	1.55862	1.36641	1.293	0.894493	0.615869	0.553	0.327243	0.27013	0.24511	0.230841	0.175609	0.222911	0.282917	0.255111	0.200832	0.167186	0.238526	0.360556	0.372723	0.448941	0.746111	0.677254
PFL0485w	0.65555	0.408306	0.550281	0.337321	0.346252	0.304	0.49497	0.473727	0.718332	0.697	0.641466	0.915557	0.711	0.961346	0.876091	1.04014	1.274	1.63591	2.005	1.68508	1.8791	2.23555	1.80892	1.87133	1.818	1.40955	1.4182	1.494	1.17807	1.15931	1.1178	1.10707	1.07735	1.11947	0.835934	0.71431	0.836802	0.549326	0.851134	0.566935	0.541305	0.735987		0.707466
PFC0560c	0.289418	0.553351	0.538896	0.48467	0.465474	0.325	0.393134	0.147064	0.262052	0.1	0.147137	0.129573	0.043	0.0361978	0.0408842	0.0317852	0.036	0.018917	0.022	0.0232233	0.0383489	0.0378907	0.0807697	0.186067	0.222	0.421036	0.623041	0.752	1.16754	1.58702	1.15646	2.35938	3.79336	2.66708	1.78449	3.4211	3.97122	2.62607	2.97962	1.88654	1.87152	1.05978	1.24925	1.31171
PFI0680c	0.963565	0.67492	1.12839	0.785458	0.952509	1.123	1.17467	1.78038	1.99006	2.002	1.62496	1.7528	1.801	1.68362	1.84563	1.64406	1.79	2.13351	1.865	1.76404	1.89406	1.67621	1.55462	1.26886	1.509	1.27975	1.00045	0.969	0.776356	0.750362	0.605372	0.549208	0.433096	0.520454	0.320456	0.329682	0.467413	0.410573	0.650407	0.72961	0.592669	0.710727	0.687659	0.596689
PF10_0114	0.88104	1.03041	1.27513	1.08625	1.08315	0.921	1.36176	1.0763	1.62318	1.355	1.412	2.04612	1.239	1.32417	1.29428	1.71859	1.395	1.32995	1.624	1.05898	1.54051	1.43714	1.25713	1.36395	1.306	1.15993	0.944871	1.244	0.859107	0.865731	0.752603	0.82237	0.690584	0.806212	0.562172	0.401636	0.408837	0.370767	0.372778	0.494095	0.587401	0.611983	0.936363	0.95294
PF14_0557	0.489338	0.483763	0.972795	0.595487	0.867532	0.952	1.1794	1.87929	1.92531	1.771	1.59915	2.10308	1.758	2.12725	1.7919	2.19756	2.419	1.83824	2.265	1.7306	1.9427	2.15797	1.61299	1.58936	1.843	1.11916	1.00493	0.996	0.828264	0.690333	0.541216	0.567483	0.325361	0.434039	0.30306		0.335916	0.189933	0.284146	0.366626	0.269994	0.514387	0.547835	0.531229
PF14_0700	0.511422	0.539936	0.713467	0.664899	0.739431	0.775	0.847843	1.1674	1.25939	1.125	1.27261	1.5919	1.114	1.20294	1.18447	1.20784	1.456	1.20987	1.197	1.37482	1.15327	1.6699	1.16676	1.13853	1.538	1.49775	1.36352	1.445	1.3353	1.66768	1.29629	1.1417	1.0278	0.767915	0.654647	0.484057	0.536748	0.449242	0.467928	0.461317	0.428039	0.558018	0.653276	0.582842
PFE0500c	0.53583	0.576826	0.347879	0.312965	0.371618	0.201	0.221434	0.128843	0.200393	0.159	0.178113	0.311831	0.304	0.426797	0.527991	0.700369	0.755	0.979574	0.872	0.8797	1.37589	1.64013	1.67617	2.08198	1.54	1.73989	1.95698	2.096	1.36915	1.09553	1.03555	1.45333	1.34885	1.51423	1.22048	1.14865	1.23608	0.707414	1.21348	0.70533	0.77969	0.683171	0.673906	0.879927
PFB0810w	0.771782	0.670728	0.798223	0.652721	0.56694	0.428	0.440499	0.580445	0.479401	0.626	0.600164	0.74042	0.593	0.855278	0.779137	0.873544	1.087	0.940095	1.181	1.13144	1.24587	1.43714	1.3355	1.28936	1.57	1.44117	1.53295	1.665	1.3511	1.50917	1.32508	1.19845	1.18832	1.26578	0.792901	1.0767	0.824847	0.658509	0.634766	0.659198	0.671692	0.609687	0.634939	0.639489
PF10_0325	0.774106	0.857693	1.44338	1.17149	0.934753	1.116	1.4932	1.78819	1.89603	1.816	1.75919	2.43342	1.875	2.25015	2.02903	2.24907	2.216	2.12282	2.472	2.07524	1.81924	1.80612	1.27552	1.19427	1.176	0.922783	0.696551	0.647	0.486727	0.454907	0.323249	0.266429	0.251024	0.29656	0.248125	0.209322	0.219959	0.194482	0.25156	0.354486	0.375357	0.53161	0.696828	0.737679
PFL0595c	0.693906	0.507238	0.569256	0.705085	0.720406	0.396	0.648908	0.687164	0.779991	0.528	0.733103	0.706246	0.643	0.734899	0.837543	0.791341	0.973	1.04373	0.958	0.993958	1.83794	1.34602	2.11761	1.74592	1.469	1.40206	1.55446	1.771	1.60763	1.96782	1.42707	1.78902	1.66343	1.49262	1.02912	0.818971	0.787789	0.544777	0.59436	0.660412	0.628229	0.540796	0.385089	0.397792
PF13_0227	0.582323	0.975909	0.695757	1.47836	1.16939	0.884	1.12256	1.31056	1.55073	1.648	1.47653	1.27153	1.415	1.91596	1.67509	1.6331	1.675	1.63262	1.711	1.57176	1.62375	0.958996	1.54342	1.0705	1.041	1.0426	0.865086	0.923	1.12466	1.14993	0.923687	1.03301	1.2228	1.00065	0.936649	0.57171	0.641946	0.442418	0.389723	0.441893	0.53472	0.427125	0.299132	0.397792
PF07_0071	1.21114	1.08574	1.29537	1.1654	1.16939	1.195	1.57964	1.58126	2.08409	1.782	1.64045	1.9436	1.602	1.87639	1.54075	2.08905	1.715	1.88924	1.689	1.53274	1.31977	1.32798	1.04761	0.822138	0.849	0.644035	0.502915	0.44	0.411499	0.466163	0.502558	0.566521	0.534368	0.535184	0.587809	0.694687	0.77703	0.577759	0.682993	1.01854	1.04046	0.941512	0.821753	0.970563
PFC1000w	0.706692	1.16371	1.15116	1.45279	1.57779	1.604	2.42156	1.68537	3.14617	2.026	2.25997	2.82214	1.657	1.53293	1.7919	1.79093	1.5	1.59561	1.296	0.915928	1.8819	1.6293	1.23394	1.31067	1.027	1.0867	0.820263	0.864	0.546157	0.738169	0.506671	0.606919	0.56992	0.599013	0.576822	0.65413	0.679005	0.442418	0.769018	0.587573	0.781007	0.661355	0.973038	1.03476
PFE0620c	0.552103	0.555027	0.5351	0.527292	0.613867	0.424	0.609831	0.538799	0.721414	0.706	0.427213	0.642172	0.638	0.871272	0.57822	0.866968	0.932	1.05524	1.722	1.40269	1.6939	2.21931	2.00885	2.33936	2.116	1.89799	1.53026	1.541	0.95239	0.975471	0.829097	0.935866	0.815557	0.773806	0.656478	0.582176	0.710086	0.459478	0.457501	0.62035	0.755983	0.618872	0.795393	0.751526
PFL1790w	0.432384	0.433458	0.370649	0.420129	0.394448	0.373	0.697457	0.546608	0.952637	0.983	0.758917	1.21172	0.967	0.883058	0.975381	1.50925	1.222	2.01672	1.36	1.16395	1.5218	1.48045	1.48184	1.88362	1.432	1.50358	1.43434	1.182	0.923804	1.0824	0.959055	0.967607	0.874811	0.727653	0.401028	0.317907	0.44231	0.258172	0.488783	0.427326	0.434624	0.355938	0.332369	0.373875
MAL13P1.343	0.548616	0.685819	0.52245	0.606446	0.648112	0.554	0.580228	0.965674	0.90331	0.766	0.943483	1.11775	0.886	0.933566	0.928656	1.09166	1.028	1.26251	0.992	1.11286	1.25055	1.15206	1.26912	1.17788	1.281	1.30388	1.30256	1.146	1.63697	2.05881	1.60967	1.65051	1.76902	2.00227	1.45304	1.2834	1.1261	0.802949	0.943677	0.72961	0.730959	0.69006	0.347268	0.527453
PF13_0059	0.582323	0.643061	0.785573	0.622277	0.658259	0.734	0.744823	1.23768	1.10524	0.975	1.31133	1.431	1.363	1.33679	1.60266	1.61666	1.773	1.98135	2.019	1.96469	1.79305	1.87559	1.49784	1.47706	1.552	1.06008	1.24429	1.1	0.880171	1.25873	0.795374	0.804095	0.568843	0.526346	0.537451	0.448734	0.547507	0.425358	0.44577	0.524445	0.471501	0.420236	0.687659	0.506053
PF14_0536	0.748535	1.13269	1.01707	0.962034	1.39008	1.241	1.58556	1.75956	2.1997	2.31	1.64045	2.8321	2.125	2.11126	1.86899	2.13509	2.329	1.95586	2.771	1.64607	1.91183	2.07136	1.48424	1.40739	1.361	0.998503	0.649935	0.613	0.311445	0.363926	0.446627	0.309711	0.265029	0.258263	0.271015	0.255111	0.265386	0.221778	0.276325	0.341132	0.507062	0.568352	0.832068	0.722572
PF11_0224	1.00192	0.845117	0.962675	0.862177	0.753383	0.767	1.0977	1.40686	1.40583	1.085	1.73596	2.11304	1.192	1.59018	1.53958	1.72955	1.553	1.51994	1.364	1.76497	1.10557	1.27475	0.882069	0.825417	0.747	0.702281	0.528913	0.494	0.396453	0.450217	0.308444	0.363574	0.46434	0.481174	0.482516	0.900084	0.896573	1.14528	1.53152	2.06986	2.25741	1.65913	2.22458	2.30367
PF11_0247	1.49242	1.75982	1.69512	1.82421	1.71097	1.278	1.45294	1.85716	1.45516	1.424	1.52558	1.45521	1.232	1.53546	1.19732	1.25497	1.273	1.08321	1.288	1.10729	1.26084	1.01944	1.27312	1.05493	1.171	0.915295	0.914391	0.825	0.742503	0.653753	0.579874	0.637697	0.50097	0.522418	0.403775	0.446117	0.657487	0.575484	0.65171	0.829157	0.761251	0.923142	0.751841	0.708725
PFL0780w	1.02517	0.762115	0.865269	0.708739	0.639234	0.678	0.916523	1.17	1.49216	1.319	1.29584	1.84963	1.356	1.75938	1.54426	2.04412	1.762	1.78643	2.039	1.73246	1.54799	1.46781	1.10598	1.14181	0.988	0.767183	0.609594	0.515	0.459645	0.644374	0.563424	0.680018	0.686275	0.67659	0.694933	0.958955	1.08187	1.09752	1.65795	1.38031	1.58309	1.21248	0.858428	1.15184
PF14_0499	0.91591	1.13018	1.28019	1.16784	1.00451	1.212	1.98343	1.2585	2.05634	1.617	1.57333	2.20987	1.26	1.26861	1.32582	1.40293	1.359	1.12844	1.125	1.26056	1.1327	1.20438	1.10519	1.25165	1.018	1.11916	1.039	1.163	0.683073	0.658443	0.62758	0.726186	0.661495	0.662842	0.448639	0.266885	0.388515	0.278644	0.401454	0.418828	0.526817	0.584427	0.906564	0.869856
PF11_0295	0.416111	0.579341	0.480705	0.415258	0.461669	0.434	0.59799	0.559622	0.689043	0.61	0.68922	1.02804	0.856	1.19537	1.0408	1.16838	1.483	1.5331	1.737	1.57547	1.48345	1.86567	1.64818	1.55575	1.937	1.51606	1.44689	1.453	1.05997	1.12648	0.744378	0.737728	0.676578	0.665788	0.63542	0.51153	0.41601	0.345746	0.454894	0.37391	0.309505	0.411051	0.702559	0.499758
PF14_0077	0.91591	0.798166	1.07147	0.858524	0.943631	0.85	0.963888	1.38344	1.34109	1.177	1.54365	1.42388	1.551	1.88986	2.00566	1.8819	1.918	2.66154	1.982	2.87969	2.0802	1.04109	1.67537	1.33608	0.96	0.802131	0.746753	0.483	0.768833	0.87042	0.625935	0.590567	0.600086	0.585265	0.489841	0.626657	0.663464	0.65396	0.812031	1.14844	0.983831	0.801434	0.344976	0.521158
PF13_0048	0.822924	1.09161	1.03225	1.54169	1.6615	1.095	1.7691	1.11664	2.46021	1.567	2.118	3.0941	1.619	1.20884	1.49052	1.58487	1.328	1.54873	1.249	1.39433	1.21033	1.38482	1.23873	1.37952	0.819	1.05758	1.14657	0.81	0.799677	0.514936	0.641563	0.73869	0.541909	0.475282	0.448639	0.261652	0.40286	0.25476	0.261988	0.359342	0.51233	0.610835	1.11057	0.872374
PF11_0290	2.58152	2.00967	1.46362	1.22629	1.25183	1.056	1.29308	1.13226	1.00042	0.885	0.660826	0.562434	0.551	0.578323	0.498788	0.470201	0.52	0.436737	0.387	0.396654	0.471411	0.296811	0.332675	0.318036	0.282	0.272924	0.191843	0.299	0.343793	0.885428	0.853773	1.5928	1.73885	1.43174	1.53544	2.12985	2.90729	2.58058	5.01947	4.15428	4.67945	2.7832	1.09452	1.34696
PFD0835c	0.697393	0.809904	0.980385	0.875572	0.965192	0.833	0.917707	0.887587	1.2224	1.225	1.13321	1.55915	1.111	1.60701	1.2055	1.74928	1.445	1.57094	1.739	1.60984	1.45445	1.81154	1.37468	1.32706	1.494	1.34382	1.23353	1.283	0.990004	0.782253	0.671174	0.606919	0.589313	0.635346	0.513646	0.345381	0.558266	0.313901	0.406667	0.610638	0.591352	0.616576	0.749549	0.856009
PF14_0393	0.463767	0.4955	0.616061	0.476146	0.587233	0.618	0.888104	0.999511	1.17307	1.077	0.828613	1.18467	1.054	1.29975	1.21835	1.23195	1.336	1.54297	1.634	1.46214	1.39646	1.63832	1.63139	1.72297	1.541	1.39541	1.45048	1.335	1.28415	1.05989	1.0265	0.982035	0.808015	0.787554	0.571328	0.472282	0.481759	0.338922	0.474445	0.552367	0.508379	0.691208	0.722042	0.543818
PFC0790w	0.496312	0.544967	0.652747	0.694125	0.698845	0.578	0.693905	0.771758	0.681336	0.929	0.787312	1.00384	1.049	1.13897	0.996407	1.33059	1.248	1.32995	1.503	1.41105	1.89032	1.78808	1.80093	1.46313	1.654	1.47362	1.46123	1.527	1.22472	1.01955	0.85295	0.70214	0.671192	0.544021	0.604289	0.525921	0.549898	0.36508	0.325855	0.684692	0.567646	0.549981	0.74038	0.589136
PF14_0304	1.24252	1.00777	1.01581	0.518768	0.637965	0.679	0.464182	0.439889	0.468611	0.637	0.303309	0.351699	0.714	0.517713	0.344596	0.451568	0.578	0.790403	0.632	0.626101	0.624807	0.801118	0.752518	0.79099	1.144	1.001	1.31063	1.326	1.40075	1.77461	1.56854	1.79671	2.00388	1.71161	1.38071	1.87736	1.84814	1.60476	2.39438	1.93025	1.57782	1.45016	0.956993	1.34066
PF11_0302	1.55402	1.10419	1.53446	1.27622	1.27339	1.173	1.67792	2.08752	1.96539	1.631	2.51294	2.6114	1.847	2.34949	2.15869	1.9641	2.165	1.62851	1.625	1.53645	1.0588	1.04651	0.738923	0.641809	0.625	0.490931	0.479607	0.49	0.422031	0.413637	0.400566	0.418399	0.463262	0.491976	0.515477	0.892234	0.833215	0.982645	1.53413	1.82584	1.75035	1.83825	1.69852	2.00155
PFD0145c	0.662524	0.645576	0.589496	0.618624	0.785091	0.558	0.493785	0.383927	0.524105	0.589	0.474968	0.56101	0.597	0.731532	0.487106	0.644471	0.71	0.883343	0.766	0.875055	0.897926	1.63832	1.35789	1.38362	1.422	1.70827	1.74541	1.908	1.25932	1.34502	0.922864	1.22345	1.13876	0.994754	0.935733	0.745709	0.767467	0.614153	0.632159	0.880145	0.820518	0.688912	0.830922	0.784255
PF13_0289	1.10188	1.57286	2.54015	1.72192	1.7655	2.148	2.40617	2.71091	3.14309	2.239	1.5643	1.71009	1.569	1.32922	1.48001	0.919578	0.996	0.882521	0.747	0.450533	0.605165	0.724434	0.742122	0.743449	0.778	0.630721	0.633799	0.7	0.752283	0.981099	0.945072	1.03109	0.889894	1.04582	1.02455	1.04268	1.25281	0.576622	0.628249	1.0501	0.802079	1.0747	1.00284	1.05239
PFB0194w	1.60633	1.29199	1.30676	1.01805	1.02354	0.861	1.15572	1.24939	1.40429	1.124	1.24679	1.44524	0.989	1.01775	1.02444	0.962323	0.882	0.856202	0.835	0.872268	0.694022	0.774956	0.660552	0.700826	0.625	0.659012	0.575529	0.646	0.641697	0.877924	0.789616	1.008	1.32946	1.31881	1.19942	1.7256	1.89117	2.5658	3.46971	2.7412	2.62092	1.78887	1.62058	1.67048
PF11_0305	0.782243	1.17377	1.44844	1.6111	1.83399	1.573	2.50564	1.86497	2.91495	2.512	2.34645	3.27636	1.909	2.15672	1.97996	2.48472	1.913	1.64496	1.954	1.54853	1.48158	1.35775	1.17716	1.17624	0.986	0.923616	0.682208	0.63	0.431058	0.324532	0.280478	0.254887	0.253178	0.257281	0.216995	0.163533	0.257018	0.219503	0.302394	0.447963	0.514964	0.657911	0.983353	1.00581
PF08_0068	1.04028	1.05891	0.775453	0.518768	0.593574	0.327	0.447604	0.374817	0.345292	0.268	0.214252	0.281929	0.199	0.277797	0.178723	0.257569	0.297	0.319122	0.42	0.447746	0.512566	0.807433	0.914857	1.0328	1.142	1.18739	1.47558	1.511	1.77915	1.72771	1.76512	2.15547	2.0125	1.92568	1.64257	1.54506	1.60068	1.06794	1.28648	1.21885	1.14583	1.11374	0.846967	1.01211
PFC0105w	0.597433	0.915544	1.12333	1.10086	1.40023	1.217	1.80699	1.30275	1.93765	1.865	1.88568	2.97877	1.857	1.99004	1.87717	2.21619	1.798	1.28389	1.546	1.17046	1.50496	1.22243	1.22994	1.12788	1.252	0.916127	0.900944	0.878	0.631918	0.409886	0.34957	0.352032	0.344753	0.373155	0.336021	0.194931	0.364607	0.236563	0.348013	0.447963	0.529451	0.591316	0.951262	0.922728
PFI1525w	0.502123	0.549997	0.395949	0.434742	0.520012	0.513	0.744823	0.506263	0.869397	0.749	0.770533	1.04798	0.868	0.782882	0.881931	0.984244	0.995	0.945852	1.171	1.12865	1.40488	1.30452	1.54102	1.71149	1.316	1.89882	1.83864	1.636	1.25932	1.52886	1.22226	1.54952	1.42642	1.41603	1.10878	0.693378	0.707695	0.568661	0.638676	0.451605	0.628229	0.514387	0.561589	0.5841
PF13_0204	0.597433	0.771337	0.894364	1.01318	1.23154	0.936	1.63056	1.40947	2.04093	1.623	1.54494	2.54306	1.459	2.0658	1.63186	2.32361	1.793	1.46648	2.356	1.40919	1.82298	1.66629	1.54662	1.5328	1.416	1.11167	0.834606	0.746	0.528855	0.412699	0.338877	0.350108	0.327516	0.300488	0.332359	0.307441	0.276145	0.291154	0.371475	0.371482	0.470184	0.529314	0.650984	0.678513
PF10_0366	0.72064	0.895422	1.28905	0.737965	0.840897	1.06	1.30137	1.6151	1.72492	1.576	1.43265	1.82684	1.403	1.45465	1.48585	1.51911	1.245	1.52077	1.818	1.85322	1.53957	2.2978	1.48264	1.27624	1.517	1.0917	0.97804	0.978	0.678559	0.654691	0.527233	0.443406	0.406162	0.439931	0.357996	0.379396	0.372974	0.291154	0.375385	0.489239	0.584767	0.632651	0.991376	1.00707
MAL13P1.190	0.526532	0.425074	0.565461	0.378725	0.470547	0.415	0.550624	0.678054	0.763035	0.69	0.776986	1.02377	0.674	0.976498	0.766287	0.922866	0.949	0.798628	1.031	1.0692	0.946564	1.27656	1.14357	1.2664	1.467	1.47196	1.58674	1.694	1.72724	1.70895	1.86218	1.55144	1.45012	1.47396	1.09047	0.828129	0.924068	0.564111	0.608698	0.501379	0.509696	0.669392	0.671614	0.642007
MAL13P1.206	1.39827	1.00358	1.62554	1.15444	1.1491	1.114	1.19716	1.53831	1.42279	1.079	1.27519	1.2815	1.093	1.28123	1.01393	0.968899	1.176	0.952432	0.83	0.900136	0.827776	0.542198	0.704536	0.621317	0.61	0.605759	0.588079	0.565	0.859107	0.963278	1.07092	1.15132	1.41888	1.31685	1.2333	1.70074	1.79195	1.88682	2.38396	1.84527	1.76484	1.59942	1.08192	1.16442
PFB0921c	1.14256	0.975909	1.00063	0.812249	0.840897	0.812	1.30018	1.24548	1.94535	1.909	1.98248	2.86343	2.055	2.14998	3.1037	3.52158	2.085	2.96093	2.995	2.4496	2.36267	1.54991	1.37069	1.20165	0.935	0.708937	0.523534	0.495	0.324234	0.487735	0.345457	0.323177	0.265029	0.333876	0.261859	0.321832	0.365802	0.310489	0.583933	0.706544	0.804713	0.70269	0.679637	1.09015
PF13_0242	0.473065	0.420043	0.513595	0.326361	0.396985	0.335	0.37774	0.489344	0.53027	0.514	0.447864	0.719061	0.542	0.771939	0.599246	0.879024	1.023	1.2	1.521	1.3999	1.19256	1.87739	1.45625	1.3746	1.777	1.58013	1.56253	1.706	1.47147	1.27937	1.18936	1.19652	1.10106	1.12241	0.827693	0.897467	0.765076	0.512932	0.59045	0.518375	0.48994	0.575241	0.677345	0.704949
PF10_0170	3.50091	1.97529	2.04047	2.59871	2.20307	1.218	1.64003	1.12835	0.963427	0.626	1.00156	0.545348	0.281	0.416695	0.328242	0.2214	0.35	0.138177	0.157	0.136553	0.185197	0.0757814	0.126353	0.0877056	0.087	0.058246	0.0448231	0.119	0.235465	0.716596	0.910526	1.51008	2.32924	1.87854	2.22946	3.1202	5.22164	4.58227	6.79864	6.92947	7.43602	3.3527	0.99596	1.59621
PF13_0034	1.84344	1.91493	2.74128	2.65351	2.25254	2.162	2.03672	3.94469	3.19241	3.402	2.52585	2.20417	2.664	2.28467	1.61084	1.2451	1.514	1.58492	0.895	0.6967	0.588329	0.577382	0.460627	0.405741	0.754	0.366118	0.697447	0.627	0.471681	0.359236	0.4639	0.332795	0.411549	0.514562	0.38821	0.255111	0.423183	0.359393	0.564381	0.744178	0.725691	1.09078	0.880204	1.28779
PFL1005c	0.707854	0.441842	0.654012	0.530945	0.344983	0.339	0.396686	0.385228	0.433157	0.406	0.465934	0.562434	0.425	0.459628	0.471921	0.526099	0.517	0.575736	0.768	0.749649	0.868931	1.18634	1.08759	1.17296	1.365	1.5768	1.61005	1.914	1.53391	1.9425	1.57018	1.68514	1.56863	1.76856	1.08406	0.841212	0.865492	0.490185	0.680386	0.434609	0.543939	0.614279	0.696828	0.715019
PF11_0253	0.741561	0.877815	0.657807	0.68073	0.721675	0.449	0.474839	0.412559	0.491733	0.44	0.394947	0.514022	0.352	0.456261	0.483602	0.725579	0.568	0.667854	0.889	0.805385	0.70057	0.972529	0.792503	0.830335	1.182	1.21069	1.39579	1.531	1.564	1.67425	1.74949	1.86115	2.0125	2.3332	2.10952	1.84726	1.56721	1.24878	1.34774	1.03796	1.05495	1.08389	1.22747	1.29912
PF14_0028	0.878715	0.886199	1.31561	1.10695	1.05144	1.218	1.67319	1.76216	2.22436	1.837	1.69337	2.24262	1.566	1.59859	1.42744	1.30319	1.676	1.42454	1.64	1.25034	1.17759	1.60043	1.10759	1.16067	0.955	0.812116	0.782611	0.679	0.622138	0.540261	0.535459	0.548246	0.444947	0.491976	0.435821	0.507605	0.673028	0.547051	0.69733	1.24798	0.903492	1.03452	0.999398	0.862303
PF07_0088	0.835709	1.00945	1.22706	1.52342	1.70209	1.328	2.34578	2.17211	2.78238	1.96	2.42647	3.0343	2.158	2.10536	2.57103	1.84902	2.048	1.67375	1.711	1.62842	1.48345	1.11417	1.20675	1.23608	1.049	1.14162	0.896462	0.69	0.738742	0.782253	0.527233	0.497269	0.4805	0.431093	0.323203	0.289126	0.260604	0.239975	0.33889	0.400618	0.446478	0.568352	0.668176	0.840903
PF10_0286	0.354508	0.467833	0.335228	0.270344	0.319617	0.18	0.189462	0.190011	0.235847	0.237	0.272332	0.570978	0.498	0.90747	0.855065	1.43472	1.635	1.9756	2.395	2.03251	2.12135	2.92751	2.10881	2.08116	2.307	2.31237	1.68445	1.36	1.16152	0.634994	0.518186	0.516506	0.523594	0.568571	0.457795	0.358463	0.462632	0.291154	0.307607	0.366626	0.428039	0.33527	0.410303	0.409122
PF11_0158	0.772944	0.634676	0.737503	0.505372	0.516207	0.465	0.370635	0.330568	0.263594	0.221	0.194892	0.21643	0.484	0.482357	0.11798	0.133717	0.634		0.346	0.172782	0.202034	0.301321	0.317481	0.464758	0.792	0.921119	1.23801	1.62	1.97098	1.8881	2.54733	3.00093	3.62099	3.65398	2.40159	1.94931	2.5367	1.71735	1.62537	1.08288	1.16427	1.11604	1.06473	1.20219
PF07_0115	0.454468	0.477055	0.607206	0.562607	0.696308	0.561	0.918891	0.723604	1.13916	1.06	1.05577	1.42104	1.27	1.26945	1.12841	1.25606	1.539	1.60877	1.406	1.35531	1.18695	1.41188	1.41787	1.46559	1.294	1.16159	1.17616	1.046	1.15927	0.827275	1.00676	0.848339	0.768153	0.773806	0.59788	0.440884	0.547507	0.362805	0.407971	0.420042	0.381943	0.530462	0.522621	0.488429
MAL7P1.84	1.63771	0.980101	0.977855	0.755014	0.560598	0.584	0.673775	0.44119	0.528729	0.436	0.476259	0.481273	0.348	0.36282	0.31072	0.367173	0.414	0.440027	0.412	0.392939	0.669704	0.583698	0.756516	0.760662	0.686	0.807123	0.917977	1.027	0.974959	1.4557		1.94291	2.25921	2.38328	1.80463	1.92053	2.30479	2.35426	2.69938	2.15362	2.41546	1.44097	0.852698	1.09771
MAL8P1.95	1.26344	1.3817	1.19797	1.18245	1.2772	1.099	1.89699	1.54091	2.59124	1.785	1.86373	2.99016	2.513	2.36212	2.86307	2.5198	2.784	2.4954	2.932	1.93311	2.41505	2.00731	1.31311	1.09919	0.948	0.774672	0.447335	0.313	0.280602	0.315152	0.287881	0.276047	0.289808	0.398687	0.342431	0.371546	0.445896	0.487911	0.802907	1.00154	1.17217	1.18837	1.09796	1.4036
PF14_0564	0.879878	0.848471	0.856414	0.70265	0.741968	0.569	1.0231	0.675451	0.840109	0.671	0.769242	1.29574	0.904	1.5363	1.29194	1.65831	1.602	1.84893	2.285	1.97863	2.4085	2.68483	2.24476	1.89592	1.629	1.37461	1.15375	1.145	0.832025	0.603104	0.615243	0.538628	0.447102	0.698194	0.385463		0.808111	0.471988	0.574809	0.666482	0.77969	0.903622	1.37303	1.19841
MAL13P1.170	1.33435	1.21402	1.62301	1.18123	1.62599	1.254	1.53228	1.63462	1.7835	1.799	1.7992	2.02191	1.31	1.80905	1.2861	1.40183	1.482	1.55613	1.474	1.33023	1.05226	1.32618	1.17716	1.02624	0.971	0.936097	0.879429	0.814	0.659752	0.584345	0.537104	0.52901	0.466494	0.475282	0.315879	0.418644	0.468609	0.494735	0.732523	0.868005	0.917979	0.94955	0.966161	1.04861
PFE0380c	0.60092	0.632161	0.789368	0.742836	0.918264	0.763	0.972177	0.964372	1.06825	0.91	0.899601	1.05937	0.906	1.01522	0.96954	1.09823	0.961	1.10541	1.258	1.41848	1.48251	1.16018	1.51143	1.64018	1.339	1.51523	1.33662	1.171	1.26233	1.57013	1.0117	1.00512	1.03857	0.936817	0.720569	0.629274	0.598911	0.41626	0.508334	0.566935	0.60584	0.636095	0.650984	0.674737
MAL13P1.318	0.699718	0.592756	0.93611	0.741618	0.714065	0.875	1.14269	1.29494	1.41971	1.694	1.00415	1.16616	1.433	1.43528	1.11205	1.21441	1.451	1.72556	1.947	1.40083	1.32818	2.03347	1.65218	1.92952	1.771	1.62922	1.32318	1.373	1.1525	1.08052	0.571649	0.705988	0.605473	0.62258	0.438568	0.427801	0.454264	0.216091	0.361048	0.441893	0.471501	0.592464	0.560442	0.605501
PFL0600w	0.545129	0.684142	0.523715	0.552865	0.682357	0.41	0.5151	0.372214	0.639716	0.542	0.558862	0.801647	0.593	0.667555	0.567707	0.998493	0.814	0.894858	0.985	0.967948	1.36934	1.48676	1.83931	1.80657	1.377	1.88051	1.88616	1.775	1.38345	1.33471	1.09806	1.57356	1.25188	1.22847	0.900025	0.518071	0.682591	0.427633	0.559168		0.653253	0.539647	0.711727	0.624383
PF13_0331	0.843846	0.645576	1.08285	0.847564	0.824409	0.943	1.0006	1.60338	1.44129	1.267	1.21969	1.31709	1.305	1.13897	1.37488	1.4676	1.139	1.60384	1.78	2.12819	1.63685	1.05372	1.56661	1.38772	1.363	1.16742	1.20305	0.96	0.916281	1.35159	0.873513	0.743499	0.559147	0.636328	0.332359	0.357155	0.321571	0.235426	0.285449	0.42247	0.443844	0.615428	0.451563	0.634454
PF08_0010	0.671822	0.622939	0.810873	0.6101	0.461669	0.617	0.715219	0.653326	0.9141	0.968	0.774405	1.14623	0.859	1.0531	0.850392	1.107	1.196	1.05524	1.2	0.868552	1.23278	1.3352	1.44426	1.25083	1.571	1.44367	1.63963	1.481	1.44739	1.15743	1.13836	1.16671	1.09782	1.13714	0.79931	0.520688	0.649119	0.406024	0.612608	0.535371	0.526817	0.698097	0.654423	0.606759
MAL13P1.345	0.863605	0.848471	0.939905	0.990042	1.08822	0.907	1.19006	1.49406	1.61547	1.411	1.26615	1.44809	1.269	1.3974	1.16345	1.3558	1.427	1.48787	1.631	1.62192	1.27206	1.51292	1.3251	1.35165	1.184	1.08005	1.09906	1.121	0.897474	1.1368	0.895721	1.01666	0.832795	0.797374	0.608867	0.450042	0.555875	0.31845	0.406667	0.454033	0.430673	0.600501	0.654423	0.660889
MAL8P1.142	0.588135	0.600302	0.623651	0.58818	0.413473	0.59	0.697457	0.73792	0.874021	1.063	0.920251	0.998143	0.876	1.34689	0.762783	0.850527	1.256	1.21727	1.408	0.772872	0.887638	1.24588	1.20275	1.13362	1.377	1.14994	1.28463	1.744	1.19387	1.23059	1.04624	1.30425	1.07197	1.15285	0.780083	1.01783	0.786594	0.448105	0.529189	0.356914	0.504427	0.453533		0.531229
PF14_0268	0.369618	0.32698	0.253003	0.247206	0.230834	0.152	0.178805	0.124939	0.16648	0.13	0.162625	0.257723	0.222	0.42343	0.332915	0.583093	0.872	0.792871	1.063	0.830466	1.1355	1.86837	1.41947	1.86723	2.05	2.10268	2.03318	2.321	2.16657	1.56919	1.38183	1.42736	1.18509	1.03305	0.848752	0.425185	0.582175	0.454928	0.436646	0.387264	0.349016	0.421384	0.432079	0.420451
PF14_0647	1.20417	0.782237	0.831114	0.663681	0.631624	0.604	0.659565	0.469822	0.559559	0.443	0.407853	0.475577	0.377	0.428481	0.342259	0.404439	0.524	0.454831	0.492	0.493264	0.532208	0.739771	0.747719	0.680334	0.842	0.872858	0.91977	1.04	1.3496	1.3122	1.6656	2.05352	2.49946	2.52175	2.29905	1.97417	2.7471	2.40089	2.12458	1.64253	1.58045	1.36749	0.974184	1.08763
PF14_0394	0.534668	0.445196	0.637567	0.474928	0.50606	0.401	0.545888	0.590857	0.710624	0.633	0.57306	0.646443	0.444	0.790459	0.620272	0.693793	0.899	0.982864	1.15	1.11565	1.08219	1.20799	1.44986	1.4951	1.618	1.47612	1.66652	1.69	1.80548	1.46227	1.40979	1.50623	1.28636	1.32765	0.919252	0.701228	0.783007	0.425358	0.553954	0.462531	0.416186	0.548833	0.488238	0.582842
PFI1310w	0.287094	0.310212	0.407334	0.244771	0.233371	0.313	0.41208	0.532292	0.733746	0.692	0.773114	1.04798	0.855	1.21305	0.920479	1.15523	1.619	1.53968	1.731	1.38968	1.17198	1.93784	1.55142	1.39919	1.659	1.44783	1.6208	1.619	1.40526	1.17432	0.922042	0.864691	0.675501	0.593121	0.50449	0.414719	0.449482	0.233151	0.312821	0.280432	0.293701	0.338715	0.391966	0.371357
PF13_0353	0.75086	0.749538	0.594556	0.494412	0.471815	0.324	0.418001	0.390434	0.346834	0.208	0.318797	0.350276	0.165	0.261803	0.244137	0.356213	0.459	0.385743	0.639	0.494192	0.678122	1.08981	1.0796	1.25329	1.39	1.46946	1.71583	2.043	2.02214	1.59827	1.74045	1.79382	1.66343	1.44156	1.3212	0.767949	0.926459	0.726748	0.753377	0.790309	0.788909	0.955291	1.19882	1.09519
PF11_0316	1.11002	1.39511	2.03794	1.53804	2.18405	1.866	2.37183	2.61721	2.8502	2.996	1.74628	2.12159	1.952	2.23248	1.62486	1.80627	1.844	1.82426	2.056	1.39619	1.28703	1.47052	1.0572	1.0123	1.001	0.863705	0.614077	0.685	0.518323	0.448342	0.500913	0.356841	0.291963	0.331912	0.248125	0.215863	0.255822	0.219503	0.325855	0.435823	0.557109	0.701542	0.982207	0.918951
PF14_0612	1.02284	1.0346	1.48513	1.04971	1.54608	1.366	1.63529	2.1578	1.74958	1.903	2.05863	2.33944	1.731	2.06664	1.35152	1.58597	1.709	1.20576	1.625	1.00139	0.945629	0.846226	0.85328	0.872138	0.728	0.839575	0.857018	0.833	0.720687	0.59091	0.774811	0.627117	0.624865	0.604905	0.486178	0.735243	0.534358	0.317313	0.672565	0.66284	0.73491	0.851954	1.1759	1.01211
PF14_0673	0.34056	0.446034	0.301073	0.527292	0.405863	0.44	0.749559	0.458109	1.00505	1.025	1.29971	1.47514	1.512	1.54977	1.94726	2.55049	2.228	2.99054	2.221	2.18671	3.05669	2.22743	2.25835	1.87051	1.319	1.39291	1.22457	0.799	0.483718	0.652815	0.323249	0.487651	0.51713	0.595085	0.37997	0.261652	0.289294		0.238526	0.274362	0.380625	0.273268	0.306008	0.247991
PFE0445c	0.559077	0.505561	0.585701	0.472492	0.426156	0.412	0.543519	0.577843	0.618135	0.566	0.615652	0.860026	0.638	0.657453	0.698536	0.630223	0.752	0.717202	0.916	0.806314	0.86706	1.20168	1.00282	1.20329	1.467	1.32135	1.61811	1.731	1.59785	1.77836	1.2091	1.38985	1.37363	1.47495	1.16555	0.951106	0.85832	0.63235	0.724702	0.545083	0.604523	0.65217	0.69912	0.716278
MAL8P1.29	0.634628	0.775529	0.470585	0.578438	0.612599	0.365	0.435763	0.304539	0.416201	0.401	0.4014	0.464186	0.446	0.399018	0.516309	0.682833	0.553		0.756	0.910354	1.1514	1.36136	1.47145	1.83936	1.479	1.82976	1.5204	1.856	1.26609	1.35722	1.14083	1.79479	1.73562	1.85694	1.60594	0.982504	0.974276	0.742671	0.770322	0.790309	0.854761	0.5695	0.90198	0.733902
PF13_0190	0.810138	1.48734	0.812138	1.70122	2.21322	1.34	2.20486	2.12006	2.57736	2.105	3.12731	2.05751	1.905	2.86383	2.50328	2.44527	2.047	2.00767	1.851	1.4993	3.11655	0.878704	1.93847	1.25247	0.991	0.576636	0.437474	0.468	0.28662	0.577779	0.25498		0.37061	0.557769	0.274677	0.371546	0.376561	0.251348	0.220278	0.528087	0.36087	0.404162	0.308301	0.349957
MAL8P1.9	0.60557	0.66989	0.842499	0.746489	0.843433	0.785	1.08704	0.92663	1.50295	1.278	1.31649	1.63035	1	1.05815	1.15878	1.15303	1.128	1.04866	1.387	1.1268	1.4133	1.40556	1.25313	1.46149	1.312	1.40206	1.26491	1.572	1.05094	1.11429	0.847193	1.01474	0.954536	1.00752	0.816706	0.455275	0.58337	0.344608	0.421005	0.424897	0.612425	0.512091	0.757571	0.784255
PFI1545c	0.547454	0.537421	0.695757	0.387249	0.404594	0.504	0.639435	0.969578	0.779991	0.72	0.642756	0.889927	0.744	0.848544	0.825862	0.889984	0.839	0.839752	1.114	1.18532	1.21127	1.51292	1.27312	1.43608	1.697	1.41039	1.54102	1.73	1.41504	2.49777	1.68698	1.62839	1.1086	0.967258	1.11427	0.713002	0.628797	0.4754	0.655621	0.526873	0.533402	0.54424	0.592533	0.596689
PFL2030w	0.567213	0.624615	0.869064	0.826862	1.10471	0.699	0.96152	0.909711	1.34109	1.184	1.15128	1.53068	1.083	1.05984	1.11672	1.49829	1.128	1.39657	1.76	1.70924	1.42452	1.78086	1.51543	1.77297	1.351	1.49775	1.28284	1.314	0.959913	0.82915	0.74191	0.790629	0.686275	0.633382	0.423918	0.363697	0.401665	0.290017	0.307607	0.457675	0.526817	0.553426	0.687659	0.706207
PF10_0116	0.617193	0.492147	0.618591	0.417693	0.328495	0.316	0.287745	0.361802	0.300589	0.338	0.365261	0.454219	0.414	0.495825	0.414683	0.550212	0.697	0.566689	0.722	0.704131	0.651932	1.02485	0.874072	0.908204	1.193	1.10251	1.56343	1.777	1.72122	1.90217	1.68122	1.63512	1.55247	1.73321	1.35965	1.56991	1.30661	0.912131	0.908485	0.838869	0.762568	0.823249	0.904272	0.827056
MAL7P1.17	0.742724	0.579341	0.378239	0.45179	0.412204	0.269	0.410896	0.156174	0.254345	0.196	0.132939	0.187953	0.14	0.141424	0.047893		0.158	0.135709	0.099	0.083604	0.143107	0.191258	0.407047	0.731154	0.725	1.26311	1.43792	1.784	1.50908	0.881676	1.50521	2.69218	2.94979	3.29457	2.83375	1.49011	2.09798	1.33749	1.14571	0.854651	1.21431	0.86688	1.1163	1.09896
PF14_0242	0.532343	0.528198	0.712202	0.723352	0.886556	0.785	1.15098	1.2598	1.5199	1.305	1.42103	2.26967	1.491	1.96394	1.48001	1.95972	1.729	1.64085	2.053	1.61634	1.62749	1.84672	1.42107	1.46067	1.459	1.28308	1.05424	1.046	0.630413	0.669698	0.529701	0.496307	0.345831	0.3653	0.337853	0.287817	0.302444	0.213816	0.269808	0.33749	0.327944	0.45583	0.751841	0.644525
PFI0525w	0.623005	0.528198	0.642627	0.51755	0.520012	0.455	0.594437	0.627297	0.775366	0.605	0.735685	1.00241	0.733	0.94451	0.98239	1.03905	1.035	1.07663	1.331	1.37668	1.26551	1.62569	1.41147	1.59346	1.446	1.34299	1.35814	1.361	1.2849	1.36378	1.18196	1.27251	1.10967	1.31488	1.07216	0.960264	0.869078	0.618703	0.714275	0.725968	0.717789	0.625761	0.547835	0.721314
PFE1335c	0.96124	0.945727	1.475	1.51733	1.69067	1.284	1.76081	1.66455	1.9546	1.739	1.86244	2.27537	1.42	1.92017	1.56645	1.69448	1.65	1.41713	1.617	1.51602	1.3076	1.33069	1.14917	1.08444	1.296	1.03844	0.982522	1.034	0.888446	0.709092	0.630048	0.583835	0.430942	0.480192	0.453217	0.337531	0.37417	0.295703	0.39233	0.456461	0.479404	0.662503	1.10599	1.17827
PFL0825c	1.76789	1.65167	1.62554	1.31397	1.37613	1.425	2.15395	2.20856	2.19199	2.372	1.64174	1.63604	1.2	1.5262	1.12607	1.09604	1.896	1.7963	1.318	1.45935	1.05787	1.00862	0.85408	0.909844	0.827	0.587453	0.546842	0.561	0.529607	0.466163	0.73862	0.46649	0.461108	0.50376	0.272846	0.439576	0.488931	0.473126	0.896754	0.974836	0.704618	1.03452	1.59422	1.54333
PF13_0313	0.783405	1.28193	1.25616	1.60988	2.05214	1.35	2.23328	1.71921	2.58815	2.077	2.11284	2.79508	2.247	1.92774	2.34675	2.66995	2.749	2.488	2.299	1.81885	2.10452	1.60133	1.54182	1.18608	0.998	0.782993	0.514569	0.454	0.277592	0.318904	0.399743	0.320291	0.226244	0.259245	0.231644	0.299592	0.365802	0.250211	0.306304	0.449177	0.566329	0.730246	0.976476	0.728867
PF11_0101	0.647413	0.823319	0.993035	1.33345	1.55369	1.27	1.51925	1.65023	2.21665	2.467	2.22641	2.45762	2.406	2.38653	1.98931	2.20523	2.239	2.75202	2.407	1.91081	2.06336	1.78628	1.55622	1.33772	1.182	1.00183	0.685793	0.694	0.437829	0.493363	0.306799	0.366459	0.281189	0.392795	0.303976	0.232871	0.247454	0.183109	0.254167	0.335062	0.422771	0.439755	0.668176	0.693619
PF13_0049	1.12745	1.07903	1.09424	1.87049	2.06609	1.213	2.48787	1.06068	3.28336	1.609	3.30284	4.79422	2.045	1.10024	2.54884	2.12303	1.376	1.67457	1.546	1.81885	1.82859	1.18815	1.41387	1.65821	0.803	0.775504	1.00225	0.718	0.447608	0.784129	0.526411	0.654049	0.454643	0.405561	0.441314	0.306133	0.406447	0.266133	0.295877	0.364198	0.708569	0.429422	0.865305	0.761596
DOWN IN DRY
gene ID	2	3	4	5	6	7	8	9	10	11	12	13	14	15	16	17	18	19	20	21	22	23	24	25	26	27	28	29	30	31	32	33	34	35	36	37	38	39	40	41	42	43	44	45
PFL0175c	1.85623	2.01218	1.78873	2.03367	1.79087	1.719	2.27947	2.07321	2.787	1.956	2.04572	2.6171	1.416	1.41929	1.29077	1.15194	1.445	1.04537	1.101	0.783091	0.561204	0.696468	0.977233	1.01804	1.031	0.799635	0.819366	0.643	0.697366	0.581531	0.537926	0.482842	0.441715	0.48903	0.401944	0.273427	0.466218	0.357119	0.450984	0.844939	0.81525	1.18608	0.492823	0.98441
PFC0690c	1.79579	1.95769	2.35166	2.31984	2.60133	1.828	2.25697	1.95087	2.29219	1.655	1.73983	2.01622	1.26	1.1718	1.28961	1.40732	0.888	0.991089	1.021	1.07756	1.09435	0.913888	0.914857	0.862302	0.78	0.609087	0.581804	0.604	0.519827	0.59091	0.506671	0.499193	0.378151	0.44975	0.437652	0.336223	0.535553	0.44583	0.526582	0.894713	1.01412	1.11833	1.75926	1.55718
MAL7P1.16	1.34597	1.31044	1.8368	1.77306	1.87077	1.311	2.45472	1.73223	2.66214	1.514	1.82502	2.05609	1.39	1.44875	1.25573	1.22757	1.413	1.29212	1.19	0.743146	0.685604	1.45428	1.13397	0.934434	1.184	0.960227	1.10085	0.982	0.847823	0.658443	0.475415	0.545361	0.658263	0.594103	0.591471	0.659364	0.714868	0.533404	0.719488	0.724754	0.795494	0.871473	0.952408	0.910139
PFB0925w	1.7214	2.26958	1.72042	1.36755	1.21505	1.434	1.50149	1.32097	1.67251	1.744	1.57591	1.86529	1.726	1.61627	1.81409	2.30388	1.414	2.38437	1.971	1.52809	1.57231	1.13943	0.863676	0.838532	0.783	0.570811	0.389064	0.58	0.498764	0.50837	0.440869	0.474185	0.642103	0.776752	0.621686	0.807197	1.09023	1.17599	1.9043	2.10749	2.41809	2.06903	1.83834	2.43711
PF14_0247	1.69815	1.85624	2.0645	1.98008	1.99126	1.422	2.1279	1.37693	1.93456	1.715	1.53977	2.07745	1.388	1.49421	1.50104	1.60789	1.418	1.00014	1.109	1.00046	1.08967	0.899454	0.925253	0.86886	0.915	0.906974	0.801437	0.789	0.71843	0.497115	0.425241	0.500155	0.634562	0.64222	0.509068	0.426493	0.564243	0.535678	0.69342	1.00397	1.07207	1.37668	1.2481	1.56977
PFD0605c	1.39246	1.37164	2.72104	1.67443	1.79721	1.784	2.08764	2.42199	2.16579	2.082	1.56817	1.64743	1.307	1.22147	1.30362	1.21112	0.957	1.11035	1.173	1.23176	1.30012	0.95629	1.28032	1.09919	1.113	0.910302	0.845364	1.197	0.73799	0.976409	0.915461	0.80698	0.673346	0.699175	0.588724	0.542928	0.502081	0.427633	0.454894	0.619136	0.766519	0.89903	1.2779	1.19715
PF14_0478	1.76673	1.77827	2.67424	1.39556	2.62035	1.755	2.80286	2.91394	3.05985	2.682	1.87406	1.84535	1.87	1.57334	1.3924	1.27141	1.107	1.19342	1.306	1.3581	0.900732	1.23415	1.14757	0.890171	0.864	0.559162	0.50919	0.455	0.46792	0.386437	0.539571	0.506888	0.364146	0.439931	0.412015	0.482748	0.497299	0.459478	0.434039	0.62035	0.695399	1.11833	1.53004	1.31926
PF13_0261	2.1317	2.15555	2.56545	2.16153	2.19293	1.995	2.13618	2.66797	2.35539	2.447	1.84566	2.08314	2.016	1.9168	1.76269	1.76682	1.55	1.77244	1.422	1.13423	1.07845	1.07718	0.910858	0.79263	0.883	0.656516	0.526223	0.56	0.487479	0.417389	0.488575	0.397238	0.354449	0.432075	0.393704	0.430418	0.511644	0.359393	0.561774	1.01611	1.07207	1.20674	1.33979	1.41116
PFE0570w	1.7737	2.01973	1.54205	1.72192	2.03058	1.485	1.96685	1.30405	2.43246	1.698	1.47782	1.95642	1.244	1.35026	1.16462	1.30429	1.305	1.20329	0.914	0.785877	1.04852	1.15386	0.954842	1.00329	0.863	0.956899	0.713584	0.746	0.57023	0.333911	0.395631	0.483803	0.555915	0.591157	0.553932	0.506297	0.577393	0.520893	0.552651	0.972408	1.14056	1.07241	1.72373	1.55718
PFI0365w	1.55867	1.68604	1.87728	1.83761	1.79087	1.62	1.9337	1.87929	2.06867	1.691	1.71789	1.76704	1.258	1.62217	1.06649	1.15961	1.144	0.957367	1.415	0.976309	1.14205	1.35685	1.03241	1.0828	1.156	0.857049	0.862397	0.811	0.628156	0.54964	0.500913	0.599224	0.603318	0.526346	0.575906	0.57171	0.787789	0.586858	0.662138	0.745392	0.970661	1.17574	1.36271	1.21981
PF14_0139	2.22352	2.39366	1.87854	2.00322	2.66601	1.486	2.58971	1.37693	2.29835	1.736	1.23388	1.7172	1.059	1.05394	1.05832	1.15851	0.81	1.05689	1.267	1.11658	1.21875	1.1692	1.21075	1.50739	0.958	0.705609	0.574632	0.574	0.310693	0.332973	0.438402	0.454948	0.411549	0.443859	0.416594	0.290434	0.695741	0.497009	0.795087	1.43615	1.54884	1.63731	2.82628	2.54033
PFC0080c	2.00384	2.16058	2.70839	2.07507	2.26142	2.28	2.61458	2.46494	2.96119	2.484	2.43421	3.13824	2.019	1.99088	1.94843	1.86217	1.704	1.68444	1.506	1.29493	0.96153	0.723532	0.515806	0.431971	0.36	0.290398	0.199015	0.164	0.149704	0.116306	0.115975	0.0981073	0.133592	0.19738	0.260943	0.279968	0.351457	0.309351	0.453591	0.838869	0.975929	1.18033	1.6905	1.86308
PF14_0365	1.67607	1.8772	2.65906	1.8096	1.91897	1.987	1.86383	2.79941	2.04247	1.887	1.64174	1.57054	1.314	1.27197	1.02678	1.0248	0.971	1.10624	1.334	1.30887	0.940952	1.29279	1.16037	1.02706	1.122	1.07089	0.892876	0.911	0.918538	0.898559	0.791261	0.588644	0.524671	0.535184	0.398282	0.448734	0.445896	0.370767	0.547437	0.870433	0.752031	1.12982	1.29509	1.42123
PF13_0209	1.81206	2.05327	2.15305	2.26991	2.54679	1.589	2.46774	1.95347	2.46483	1.762	1.65981	1.99059	1.068	1.20715	1.10621	1.11139	0.966	0.694173	0.934	0.820248	1.00456	1.02395	0.946045	1.06558	0.968	0.887836	0.853432	1.027	0.680816	0.60498	0.523121	0.547285	0.395389	0.426183	0.390957	0.307441	0.340698	0.326411	0.482266	0.596071	0.831054	0.978255	1.90138	1.4741
PF10_0089	1.3111	1.55273	2.3719	1.66955	1.79341	2.084	1.91238	2.13177	2.24748	2.495	1.87535	2.04185	2.151	1.63227	1.35852	1.37882	1.434	1.44345	1.366	1.08035	0.913827	0.996887	0.900462	0.847548	0.837	0.683975	0.629316	0.593	0.502525	0.384561	0.436757	0.362612	0.390002	0.534201	0.359827	0.315291	0.520012	0.317313	0.522672	0.73568	0.96671	1.22741	1.57359	1.75859
PFB0375w	1.38898	1.47309	1.8583	1.38094	1.6336	1.455	1.61516	1.77648	1.9546	2.216	1.60302	1.73144	1.808	1.72823	1.45782	1.34484	1.36	1.40644	1.558	1.14909	1.21314	1.23235	1.0676	0.827876	1.066	0.939425	0.843571	0.924	0.716926	0.528068	0.613598	0.592491	0.704589	0.751221	0.487094	0.552086	0.690959	0.494735	0.566988	0.853437	0.853444	1.06896	1.22518	1.41367
PF10_0297	1.43198	1.75731	1.68373	1.48324	1.83653	1.341	2.14684	1.96779	2.28294	1.719	1.82502	1.88665	1.463	1.48832	1.43445	1.39636	1.471	1.29458	1.26	1.30236	1.18414	1.51202	1.0796	0.99673	0.963	0.674822	0.7602	0.83	0.665771	0.671574	0.556844	0.588644	0.490196	0.537147	0.333275	0.520688	0.493713	0.523168	0.772929	0.814589	0.968027	1.12752	1.32947	1.32933
MAL7P1.120	1.56913	1.34313	1.95444	1.32006	1.72872	1.378	1.717	1.57085	2.13341	1.81	1.37586	1.83681	1.294	1.31996	1.35619	1.34155	0.93	1.13091	1.092	1.05898	1.17666	1.18905	1.08679	0.99509	0.983	0.795474	0.823849	0.781	0.712412	0.544951	0.556021	0.601147	0.49666	0.605887	0.494419	0.456583	0.58337	0.449242	0.632159	0.922635	0.887687	1.28252	1.32604	1.71705
PF10_0285	1.66909	1.97613	2.75899	2.69004	3.43208	2.353	3.17231	2.52481	3.03518	2.487	2.37226	2.95598	2.026	1.85619	1.44146	1.78874	1.4	1.68279	1.502	1.21226	1.08406	1.03117	0.889266	0.71476	0.635	0.52255	0.341552	0.347	0.242235	0.167894	0.23524	0.179863	0.147597	0.205235	0.238053	0.235487	0.236695	0.244524	0.430129	0.636132	0.709886	1.05863	1.30197	1.48165
PFI0310w	1.26344	1.48985	1.84692	1.53925	2.13585	1.719	1.72529	2.03286	2.2891	2.133	1.38748	1.73002	1.509	1.36626	1.17513	1.33936	1.122	1.59314	1.66	1.15002	1.42359	1.15296	1.31071	1.40821	1.084	0.822101	0.822056	0.651	0.78764	0.662195	0.686802	0.529972	0.565611	0.644184	0.594218	0.630582	0.557071	0.395788	0.696027	1.01126	0.960124	0.972514	1.19653	1.08763
PFL1665c	1.56565	1.54435	2.00631	1.78524	1.74775	1.514	1.84252	1.28713	2.08409	1.864	1.3978	1.42388	1.23	1.341	1.33166	1.48075	1.28	1.31926	1.198	1.11751	1.54144	1.03297	1.27632	1.07706	0.797	0.742221	0.758407	0.735	0.71843	0.67814	0.542861	0.692522	0.713208	0.98788	0.582315	0.703844	0.576198	0.352569	0.577415	0.6507	0.856078	0.770433	0.758718	0.766632
PFL1405w	1.17395	1.28864	1.87475	1.4467	1.61711	1.36	1.8212	1.67626	2.04555	1.605	1.31907	1.60756	1.386	1.54135	1.26507	1.16728	1.303	1.11364	1.252	1.3646	1.06348	0.969822	1.24913	0.9705	1.038	0.956899	0.941285	0.744	0.829016	0.611545	0.567537	0.572292	0.513898	0.519472	0.604289	0.66983	0.565439	0.52203	0.626946	0.898355	0.819201	0.887548	1.02117	0.882445
PF14_0603	1.56913	2.0759	2.59707	2.23338	2.32864	1.898	2.15276	2.39857	2.46792	2.109	2.06766	2.52597	1.548	1.6188	1.64588	1.66817	1.344	1.32337	1.721	1.41012	1.18321	1.2955	1.00682	0.932795	0.861	0.647363	0.519948	0.499	0.373885	0.370491	0.242643	0.276047	0.231631	0.302452	0.266437	0.228946	0.331134	0.285468	0.370172	0.592429	0.745446	0.887548	1.31572	1.25002
PF10_0301	1.41919	0.885361	1.80138	1.88875	1.9418	0.996	1.96804	2.31267	2.70068	1.843	1.96441	1.90658	1.598	1.69119	1.51038	1.31086	1.636	2.21165	1.972	1.22619	1.10277	1.82417	1.51143	1.18116	1.365	1.04676	0.83371	0.822	0.638688	0.699713	0.530524	0.545361	0.577462	0.604905	0.385463	0.452658	0.661073	0.396925	0.518762	0.925063	1.0589	0.859991	0.916879	0.883704
PFE0135w	1.09374	1.23917	1.64452	1.53195	1.8137	1.77	1.48136	2.52871	1.96385	2.244	2.18124	2.36792	2.018	2.09105	1.67742	1.7449	2.034	1.69102	1.97	1.66744	1.25429	1.64103	1.25313	1.08362	1.234	1.03179	0.731513	0.683	0.5108	0.486798	0.458964	0.444368	0.377074	0.403597	0.270099	0.320524	0.362216	0.379865	0.680386	0.803663	0.673009	0.917401	1.08421	1.25128
PF14_0640	1.41455	1.64328	2.46931	1.89728	1.96336	2	2.14803	2.16301	2.74076	2.465	1.89084	2.34798	1.738	1.85114	1.23938	1.62652	1.691	1.2477	1.917	1.21783	1.20659	1.337	1.00282	1.00657	1.053	0.852056	0.632902	0.603	0.376142	0.353608	0.330652	0.273161	0.322129	0.319146	0.225235	0.197547	0.25104	0.206992	0.39624	0.594857	0.684862	1.02189	1.10828	1.38346
PF08_0092	1.22857	1.55944	1.64578	1.58918	1.69448	1.344	1.9929	1.58907	1.97156	1.677	1.62625	2.0034	1.365	1.81157	1.4146	1.65392	1.684	1.75188	1.83	1.6052	1.57885	1.71952	1.24993	1.20821	1.071	0.906142	0.701033	0.573	0.327243	0.306711	0.364375	0.295284	0.248869	0.317182	0.216079	0.227637	0.380147	0.393513	0.453591	0.736894	0.862663	1.29745	2.25552	1.71831
PFE1085w	1.10769	1.67263	2.10498	1.42844	1.72999	1.993	2.07935	2.65235	2.31993	1.85	2.09993	2.11162	1.696	1.56829	1.94025	1.51692	1.67	1.78314	1.404	1.7529	1.14112	1.14484	1.13797	1.15329	1.257	0.866201	1.01659	0.851	0.730467	0.713782	0.550264	0.440521	0.316742	0.380029	0.421171	0.329682	0.396883	0.350295	0.550044	0.587573	0.377991	0.85425	0.992522	0.956716
PFI1085w	1.48196	1.73383	1.83174	1.67321	1.58921	1.503	1.84607	1.47714	2.00085	1.688	1.56043	2.18709	1.227	1.54051	1.07818	1.3295	1.567	1.02563	1.161	0.920573	1.1168	1.19807	1.03401	1.02788	1.18	0.998503	0.815781	0.987	0.856098	0.526192	0.4639	0.454948	0.444947	0.48903	0.438568	0.315291	0.365802	0.31845	0.430129	0.545083	0.640083	0.972514	1.43492	1.4527
PF10_0123	1.12861	1.75395	2.07968	1.61232	1.51818	1.652	1.95856	1.9756	2.37543	1.983	1.90504	2.46759	1.65	1.68109	1.66925	1.61227	1.657	1.75106	1.729	1.55132	1.4741	1.5878	1.22434	1.1705	1.188	0.826261	0.774543	0.749	0.479957	0.425831	0.319137	0.279894	0.238095	0.319146	0.301229	0.27866	0.325157	0.221778	0.337586	0.514733	0.638766	0.795693	1.28363	1.3029
PF11_0116	0.934507	1.42362	1.62807	1.21776	1.51564	1.331	1.25282	1.93395	1.6201	1.669	1.49331	1.87241	1.624	1.73581	1.48935	1.72736	1.633	1.54215	2.072	1.54296	1.72103	1.84672	1.3443	1.23198	1.367	0.981861	0.759303	0.772	0.661257	0.553392	0.606195	0.514582	0.506356	0.447786	0.463288	0.433034	0.433941	0.343471	0.444467	0.565721	0.621644	0.913956	1.17819	1.21352
PF10_0112	1.49358	1.11425	1.75837	1.39312	1.50676	0.98	1.20901	1.68537	1.4937	1.231	1.16032	1.45521	1.029	1.43781	1.26507	1.15851	1.221	1.35216	1.665	1.43985	1.25616	1.90356	1.21395	1.37214	1.409	1.07339	1.09996	0.939	0.756797	0.707217	0.75178	0.549208	0.411549	0.433057	0.433074	0.409486	0.590543	0.495872	0.671262	1.0064	1.15241	1.24578	1.30885	1.54837
PF11_0123	0.822924	0.951595	1.20809	1.17514	1.60062	1.162	1.72647	1.56304	1.85132	1.574	1.21582	1.60472	1.27	1.31491	1.21368	1.56076	1.232	1.21974	1.606	1.28286	1.58166	1.80071	1.49544	1.58116	1.357	1.1774	1.13851	1.09	0.780118	0.831026	0.656369	0.689636	0.512821	0.452697	0.340599	0.385937	0.399274	0.345746	0.427522	0.569363	0.568963	0.745173	0.906564	0.998258
PFE1180c	0.821762	0.570119	0.684372	0.500501	0.71026	0.372	0.575491	0.443793	0.746078	0.885	0.629849	0.985328	1.027	1.28123	1.16812	1.57611	1.196	1.91144	1.955	1.69252	1.55454	2.06865	1.96886	1.61067	1.504	1.25312	1.19498	1.146	0.710908	0.67814	0.546974	0.587682	0.532213	0.64222	0.750784	0.685529	0.494908	0.724473	0.744253	0.847367	0.647985	0.687763	0.944386	0.820762
PF14_0686	1.20881	1.30121	1.20682	1.64763	1.6856	1.159	1.55714	0.770457	1.78196	1.374	1.15515	1.72005	0.998	1.09772	1.17279	1.60899	1.106	1.04949	1.19	1.03762	1.8183	1.43985	1.70816	1.99018	1.422	1.36545	1.2425	1.131	0.825254	0.532757	0.537104	0.695407	0.604396	0.654986	0.519139	0.345381	0.51284	0.377591	0.469232	0.648272	0.89954	0.754358	1.09682	1.15939
PFC0490w	0.875228	0.715164	0.755213	0.466404		0.428	0.596806	0.570034	0.451655	0.44	0.335576	0.546771	0.407	0.796351	0.821189	1.13331	1.776	1.86292	1.986	1.79934	1.56202	2.54409	1.78173	1.62952	1.692	1.44284	1.09368	0.979	0.674798	0.583407	0.596325	0.506888	0.547296	0.582319	0.452301	0.644973	0.745949	0.82342	0.972352	0.943273	0.852127	1.14015	1.1461	0.931539
PF14_0282	0.597433	0.726901	0.714732	1.09112	1.13642	0.833	1.40912	0.799088	1.53686	0.994	1.46104	1.41249	0.911	1.17264	1.14009	1.27031	1.5	1.42042	1.306	1.294	1.37682	1.81334	1.68097	1.8992	1.215	1.4678	1.33662	1.181	0.821493	0.588097	0.550264	0.504002	0.455721	0.593121	0.39645	0.24857	0.335916	0.302527	0.298483	0.332634	0.376674	0.46846	0.707143	0.571512
MAL13P1.257	0.926371	1.14275	1.57874	1.12156	1.32793	1.299	1.52754	1.88059	1.64939	1.541	1.23388	1.21172	1.019	1.16001	0.912303	1.05001	0.991	1.27073	1.555	1.60984	1.20004	1.68524	1.40187	1.40411	1.517	1.35214	1.2174	1.263	1.01633	1.01393	0.816759	0.70695	0.538677	0.507688	0.421171	0.387245	0.404056	0.28433	0.385813	0.563293	0.56106	0.737135	0.956993	1.03854
PFI1120c	0.557915	0.58521	0.759008	0.740401	0.88402	0.691	0.871526	0.650724	1.04667	1.02	1.07513	1.28434	0.93	0.966397	1.04313	1.12563	1.289	1.28142	1.131	1.12865	1.46007	1.66178	1.67137	1.84592	1.602	1.55517	1.53385	1.475	1.07727	0.702527	0.691737	0.838721	0.75738	0.843528	0.653731	0.372854	0.56783	0.353707	0.466625	0.590001	0.522866	0.539647	0.822899	0.669701
MAL13P1.133	0.795028	1.02118	0.513595	0.512679	0.68743	0.482	0.461814	0.28762	0.460904	0.484	0.446574	0.704823	0.681	0.909154	0.80834	1.08837	1.283	1.72803	1.683	1.73525	2.09797	2.2121	2.27834	2.63117	1.734	1.78399	1.73286	1.607	1.04943	0.745673	0.810179	0.71753	0.675501	0.748275	0.66014	0.567785	0.624015	0.589132	0.634766	0.764816	0.721739	0.671689	0.783932	0.90888
PF10_0289	0.5707	0.529037	0.980385	0.641762	0.811725	0.759	0.902313	1.24418	1.00042	0.838	0.845392	1.04655	0.726	0.917572	0.863241	0.964515	1.364	1.22632	1.713	1.98141	1.66865	2.24548	1.8561	1.74428	2.149	1.76652	1.48902	1.333	1.24578	1.12461	0.850483	0.655972	0.526826	0.521436	0.423918	0.447425	0.396883	0.303665	0.410578	0.356914	0.331895	0.461571	0.560442	0.548853
PFL1620w	0.96589	1.07652	1.06641	1.07285	0.979144	0.827	1.11309	0.765251	1.17924	0.97	0.997692	1.24875	0.886	0.998386	0.984726	1.03466	1.178	0.980396	1.16	0.990243	1.61346	1.66088	1.54742	1.77378	1.636	1.65419	1.48454	1.36	1.33305	0.592786	0.72217	0.776202	0.618401	0.620616	0.529211	0.367621	0.45785	0.357119	0.357137	0.435823	0.479404	0.686615	0.695682	0.869856
PF14_0101	0.746211	0.825834	0.709672	0.970558	1.04763	0.752	0.928364	0.586953	1.09445	1.058	0.947356	1.11205	0.781	0.903261	0.817685	0.812166	1.214	1.50103	1.152	1.03855	1.61814	1.73846	1.62659	2.05575	1.656	1.86221	1.78127	1.799	1.21193	0.96703	0.845548	0.993577	0.902823	0.905393	0.761771	0.453967	0.535553	0.489048	0.551347	0.623992	0.57028	0.611983	0.935217	0.747749
PF14_0358	1.6505	1.88894	1.938	1.26769	2.28171	1.198	1.42097	1.76867	1.60623	1.385	1.04932	1.02093	0.758	1.02196	0.773296	1.0511	0.743	1.43852	1.83	1.61077	1.39927	1.56074	1.72575	1.65739	1.461	1.0426	1.18333	1.003	0.99828	1.02612	0.97057	0.871423	0.570998	0.566607	0.392788	0.393787	0.443505	0.333235	0.306304	0.477099	0.484672	0.856547	1.03378	1.09141
MAL7P1.177	0.545129	0.533229	0.733708	0.465186	0.462937	0.384	0.54944	0.429478	0.507148	0.557	0.47755	0.576673	0.542	0.675973	0.59691		0.646	1.25181	1.16	1.2522	1.01859	1.83409	1.77214	1.76149	1.826	1.3563	1.63873	1.899	1.05094	1.26999	1.17209	0.998386	0.776772	0.884771	0.682114	0.418644	0.597715	0.292291	0.436646	0.389692	0.571597	0.630354	0.76101	0.732643
PF13_0080	0.454468	0.456095	0.349144	0.401862	0.49084	0.423	0.264063	0.199121	0.2081	0.394	0.103254	0.236365	0.385	0.519396	0.42286	0.745307	1.073	1.09472	1.514	1.22991	1.71915	1.91529	2.02324	2.46887	2.25	2.06773	2.18109	1.995	1.39172	0.983913	0.886673	1.05802	0.813402	0.778716	0.59788	0.457891	0.530771	0.316175	0.431432	0.648272	0.51233	0.512091	0.562735	0.591653
PFC0195w	0.668335	0.795651	0.694492	0.650286	0.636697	0.377	0.699826	0.693671	0.733746	0.469	0.663407	0.74042	0.438	0.363662	0.855065	0.97986	0.645	0.804385	1.267	1.43985	1.74628	1.94325	2.15359	1.94428	2.05	2.2225	2.37921	1.881	1.31875	0.92576	1.18936	1.23692	1.1086	1.17937	0.729725	0.544237	0.608474	0.375316	0.54092	0.600927	0.713837	0.476497	0.752987	0.834609
MAL13P1.216	0.942643	0.81745	1.5041	1.17271	0.84597	0.957	1.1948	0.981291	1.13453	0.941	0.800219	0.966817	0.615	0.808979	0.589901	0.697082	0.776	1.16381	1.153	1.06641	1.14205	1.69245	1.30351	1.89838	1.606	1.39125	1.22188	1.356	1.44664	1.05238	1.11122	1.02243	0.70028	0.80032	0.472444	0.433034	0.453068	0.359393	0.289359	0.427326	0.508379	0.700394	0.849259	0.902586
MAL13P1.326	0.792704	0.726901	0.860209	0.604011	0.469279	0.539	0.611015	0.648121	0.733746	0.647	0.610489	0.76605	0.646	0.745843	0.774464	0.877928	0.946	0.981219	0.985	1.00046	1.29077	1.47323	1.22034	1.39264	1.565	1.54352	1.63694	1.569	1.72875	1.56826	1.31027	1.3331	1.2702	1.45236	0.95496	0.829438	0.786594	0.564111	0.608698	0.683478	0.703301	0.735987	0.710581	0.780479
MAL7P1.66	0.917072	0.813258	0.817199	0.616189	0.691235	0.59	0.557729	0.558321	0.562642	0.605	0.379458	0.458491	0.509	0.635566	0.480098	0.665296	0.908	0.838107	1.15	0.921501	1.00269	1.669	1.45785	1.4369	1.619	1.6908	1.52309	1.633	1.45115	1.12179	1.09559	1.10323	0.991166	1.07528	0.817622	0.847753	0.808111	0.643724	0.843313	0.872861	1.01939	0.846213	1.00054	0.877409
PF14_0641	0.509097	0.448549	0.50727	0.305659	0.239713	0.211	0.230907	0.18871	0.161856	0.421	0.125195	0.196496	0.203	0.371238	0.212598	0.420879	0.857	0.723782	0.924	0.851832	0.861448	1.67351	1.43546	1.44837	1.917	1.73656	1.88167	2.129	2.19667	1.80556	1.64915	1.48315	1.19694	1.22061	0.715076	0.610958	0.668246	0.404886	0.531796	0.393334	0.405649	0.469608		0.506053
PF10_0362	0.493987	0.444357	0.345349	0.401862	0.280299	0.346	0.342216	0.18871	0.286716	0.18	0.212961	0.291896	0.191	0.480673	0.30488	0.430744	0.75	0.725427	0.789	0.620527	1.22623	1.49307	1.64658	1.691	1.684	2.14595	1.41731	1.549	2.11091	1.29625	1.28888	1.50046	1.34023	1.2049	0.949467	0.690762	0.863101	0.583446	0.716882	0.660412	0.667741	0.555722	0.539813	0.512347
PF13_0264	0.922884	0.924766	0.555341	0.62106	0.593574	0.379	0.431026	0.528388	0.420825	0.354	0.232321	0.348852	0.45	0.654086	0.336419	0.483354	0.729	1.00589	1.469	0.874126	1.27861	2.0064	1.82412	1.85248	2.164	1.78066	1.43613	1.657	1.35486	1.70239	1.56772	1.81787	1.31114	1.2432	0.920168	0.767949	0.640751	0.340059	0.696027	0.745392	0.824469	0.771581	0.82863	0.88748
PF08_0085	1.03912	1.59717	1.4244	1.55143	1.5372	1.119	1.3511	1.91183	1.55227	1.143	1.57462	1.19606	0.92	0.854436	0.971877	1.09056	0.791	1.10788	1.127	1.35067	1.21968	1.57517	1.42267	1.54673	1.454	1.50774	1.48365	1.607	1.21569	1.85621	1.17949	0.976263	0.801551	0.703103	0.62901	0.48144	0.388515	0.363943	0.49139	0.565721	0.680911	0.786507	0.842383	0.971822
PF07_0034	0.994948	1.53178	1.02972	0.842693	1.63106	1.134	1.34755	1.12315	1.4305	1.403	0.78344	0.831548	0.764	0.585899	0.502292		0.887	0.861137	1.201	1.20111	1.12802	1.669	1.55222	1.70493	1.611	1.74738	1.57598	1.736	0.986995	1.49228	1.13014	1.15324	0.829562	0.751221	0.531958	0.550778	0.579784	0.387826	0.452287	0.579075	0.578182	0.638391	1.10942	1.02218
PFE0470w	0.912423	0.869431	0.793163	0.547994	0.72548	0.539	0.620488	0.576541	0.601179	0.73	0.387203	0.452795	0.554	0.720588	0.372631	0.573229	0.706	0.781356	1.014	1.00046	1.32818	1.54269	1.44426	1.3328	1.502	1.63838	1.60825	1.675	1.36615	1.70614	1.18278	1.35234	1.06766	1.05858	0.841427	0.754867	0.753121	0.718787	0.775536	1.01854	0.96671	0.861139	0.919171	0.891257
PF14_0184	0.641602	0.555866	0.422514	0.401862	0.291714	0.221	0.222618	0.156174	0.289799	0.156	0.148428	0.219278	0.178	0.280322	0.2675	0.419783	0.503	0.501713	0.692	0.710634	0.997073	1.34332	1.3363	1.71395	1.706	2.17341	2.04662	2.093	1.93562	1.52605	1.62118	1.67648	1.69899	1.68411	1.16005	0.673754	0.836802	0.608467	0.658228	0.596071	0.595303	0.568352	0.506576	0.5627
PFC0770c	0.839197	1.05053	0.756478	1.0144	1.21759	0.542	0.576675	0.357898	0.417742	0.521	0.551118	0.556739	0.516	0.665871	0.530327	0.862583	0.837	1.15065	1.022	1.05248	1.22997	1.2107	1.49944	1.34591	1.481	1.75986	1.61453	1.496	1.5497	1.47634	1.01745	1.32926	1.49321	1.46414	0.998909	0.909241	0.989817	0.574347	0.724702	0.688334	0.695399	0.665948	0.994814	0.745232
PF13_0333	0.783405	0.861885	0.987975	0.820773	0.925874	0.672	0.819423	0.654628	0.735288	0.814	0.481422	0.551043	0.397	0.709645	0.468417	0.622551	0.639	0.861959	1.03	1.04598	0.943758	1.10064	1.50584	1.61969	1.537	1.61342	1.76962	1.604	1.94766	1.62922	1.39828	1.30713	1.28205	1.18919	0.900941	0.597875	0.739972	0.453791	0.516155	0.562079	0.575548	0.599353	0.636085	0.679772
PFI0710c	0.840359	0.778883	0.528775	0.632019	0.711528	0.393	0.624041	0.402147	0.47786	0.388	0.406563	0.428589	0.286	0.24665	0.318897	0.439512	0.339	0.39808	0.512	0.63539	1.01204	1.2937	1.42187	2.05248	1.573	1.97204	1.96594	2.149	1.37442	1.47915	1.13425	1.76304	1.67636	2.02584	1.33768	0.973346	0.981449	0.70059	0.920215	0.832799	0.991733	0.710727	0.822899	1.12162
PFE1255w	1.03563	0.752054	0.741298	0.496848	0.361472	0.494	0.571939	0.412559	0.480943	0.375	0.299437	0.478425	0.313	0.39565	0.334083	0.430744	0.586	0.558464	0.638	0.436599	0.666897	0.966213	1.01722	1.1705	1.098	1.5976	1.51771	1.589	1.39248	1.07677	1.34811	1.5726	1.66128	1.92961	1.43381	0.821588	1.09502	0.815459	0.993207	1.08652	1.18534	1.16196	1.1312	0.988187
PFL2300w	0.726451	1.07065	0.695757	0.634455	0.51367	0.464	0.461814	0.514072	0.386912	0.46	0.300727	0.271962	0.374	0.358611	0.190404	0.255377	0.475	0.228649	0.591	0.45239	0.542497	1.2107	1.24673	1.45903	1.63	1.51939	1.88078	2.448	2.27641	1.99784	1.87369	1.96888	1.64404	1.44254	1.22048	0.808505	0.783007	0.545914	0.710364	0.814589	0.733593	0.6648	0.814876	0.869856
PF14_0212	1.06353	0.887038	0.697022	0.633237	0.637965	0.545	0.545888	0.369611	0.416201	0.254	0.203927	0.233517	0.156	0.335882	0.275677	0.425264	0.502	0.583961	0.677	0.762654	1.02139	1.00049	1.29312	1.40411	1.218	1.50025	1.37607	1.552	1.53767	1.83464	1.70837	1.9785	2.07929	2.32142	1.84034	1.57515	1.65089	0.905308	1.04143	0.881359	0.948271	0.986292	0.742672	0.903845
PF14_0547	1.2309	1.54771	1.35103	1.14226	1.47886	0.719	1.02428	0.658532	0.943388	0.744	0.721487	0.770321	0.425	0.580006	0.414683	0.545828	0.498	0.762439	0.727	0.868552	0.637902	1.17371	1.11318	1.34181	1.203	1.55683	1.64053	1.699	1.5166	1.04488	1.16797	1.31771	1.22711	1.14893	0.912843	0.613575	0.747144	0.606192	0.602181	0.6507	0.736227	0.846213	1.41199	1.25632
PF14_0084	0.885689	0.944888	1.30296	0.949856	0.818067	0.932	1.1498	1.14657	1.449	1.247	1.2868	1.42104	0.934	1.18863	0.790818	0.828606	0.871	0.673611	0.655	0.629817	0.593941	0.923812	0.750918	0.876237	0.997	0.988518	1.28194	1.573	1.33982	0.891993	1.2165	1.13881	1.0892	1.04974	0.850583	0.599184	0.742363	0.451516	0.435343	0.370268	0.445161	0.710727	0.884788	0.80062
PF14_0552	0.598596	0.7487	0.781778	0.734312	0.780017	0.54	0.773242	0.601268	0.742995	0.572	0.613071	0.613694	0.564	0.500876	0.518646	0.494314	0.518	0.513227	0.517	0.558289	0.692152	0.839911	1.04281	1.1123	1.179	1.34964	1.723	1.855	1.6806	1.285	1.55045	2.15644	1.81103	1.62912	1.40268	0.957647	0.981449	0.691491	0.699937	0.719898	0.657204	0.746321	0.774763	0.796844
MAL13P1.174	0.633466	0.759599	0.600881	0.572349	0.651917	0.623	0.63825	0.459411	0.48865	0.443	0.309762	0.374482	0.439	0.394808	0.345764	0.528291	0.556	0.400548	0.477	0.523918	0.491989	0.678424	0.820492	0.931155	0.942	1.20985	1.55536	1.605	1.39022	1.58233	1.32261	1.67071	1.5126	1.45629	0.918337	0.837287	0.865492	0.807498	0.851134	1.69595	1.52777	1.60976	2.11685	1.2601
PFI0575c	1.25298	0.814935	0.820993	0.711174	0.873873	0.395	0.471287	0.294127	0.339126	0.295	0.26717	0.314678	0.235	0.303051	0.181059	0.241129	0.305	0.292803	0.419	0.359497	0.429321	0.818259	0.861277	1.1828	1.153	1.44616	1.60287	1.89	1.56625	1.45852	1.29875	1.69668	1.87783	1.97183	1.3743	0.897467	1.20021	0.779065	0.929339	1.22735	1.4764	1.11604	1.32374	1.50935
MAL8P1.54	1.03447	1.02202	1.24477	1.1313	1.25691	0.759	0.986387	0.62079	0.964969	0.718	0.654372	0.727605	0.456	0.497509	0.349268	0.470201	0.397	0.306785	0.419	0.439385	0.529402	0.777662	1.21075	1.04591	1.147	1.27226	1.60467	1.884	1.59935	1.41912	1.38923	1.54182	1.34993	1.35613	1.12251	0.82028	0.794962	0.510657	0.696027	0.745392	0.831054	0.873769	0.983353	1.07001
PF14_0566	1.4808	1.13269	1.20429	0.955945	1.13261	0.68	0.800477	0.752236	0.71679	0.608	0.527886	0.499783	0.27	0.396492	0.224279	0.264146	0.439	0.306785	0.495	0.528563	0.648191	0.928323	0.961239	1.14837	1.159	1.25146	1.52757	1.702	1.49629	1.83651	1.77828	2.10931	1.66559	1.6684	1.32944	1.03745	0.864297	0.702864	0.831583	0.960268	0.990416	0.871473	0.92261	1.10148
PFC0160w	0.761321	0.902129	0.789368	0.501719	0.433766	0.352	0.451157	0.300634	0.345292	0.528	0.162625	0.246332	0.458	0.482357	0.162369	0.165502	0.594		0.259	0.228518	0.231029	0.42582	0.662152	0.742629	1.137	1.01847	1.74093	2.037	2.44643	2.13478	2.1517	2.42864	2.50377	2.49032	1.71582	1.69681	1.40344	0.909857	1.08575	0.963911	0.802079	1.14015		1.09393
PF11_0395	0.746211	0.651445	0.655277	0.512679	0.328495	0.394	0.378924	0.352692	0.302131	0.288	0.214252	0.281929	0.191	0.282006	0.179891	0.209344	0.304	0.276353	0.155	0.148629	0.20671	0.311245	0.473422	0.662301	0.832	1.07339	1.44868	1.713	2.04094	1.97439	2.08426	2.26031	2.65352	2.87723	2.33292	1.70205	1.67958	0.973547	0.839403	0.69319	0.812616	1.09996	0.689952	0.683549
PF13_0229	0.851982	0.919736	0.629977	0.772062	0.643039	0.5	0.504443	0.47633	0.422367	0.398	0.291693	0.297592	0.408	0.416695	0.262827	0.290451	0.409	0.493488	0.543	0.496979	0.578975	0.608056	0.758915	0.845089	0.892	0.835414	1.05065	0.978	1.51435	1.89279	1.57183	1.72553	2.74941	2.53353	2.11684	2.34702	2.06929	1.41596	1.40769	1.11809	1.11027	0.967921	0.57878	0.610536
PF14_0311	1.01703	0.905483	0.880449	0.884097	0.636697	0.569	0.664301	0.48544	0.596554	0.383	0.416888	0.387296	0.282	0.368712	0.274508	0.34306	0.337	0.39479	0.501	0.545284	0.542497	0.454689	0.701337	0.873778	0.769	0.865369	1.09099	1.176	1.19387	2.14979	1.96499	2.31129	2.9067	2.64744	2.19925	1.89829	1.71186	0.981508	0.905878	0.96998	1.13134	1.07011	0.858428	0.957975
PFI0970c	0.994948	1.17294	1.18026	0.916976	0.943631	0.791	0.90705	0.601268	0.75841	0.576	0.564025	0.521142	0.382	0.346825	0.256987	0.282778	0.304	0.250856	0.393	0.371573	0.405938	0.691055	0.861277	1.08034	1.17	1.34215	1.6468	1.843	1.78517	1.69769	1.58828	1.80921	1.96509	2.07003	1.83576	1.50057	1.37355	0.863227	1.09357	0.921421	1.06549	0.978255	1.3799	1.38346
PFB0435c	0.803164	0.967525	0.807078	0.494412	0.452791	0.506	0.368267	0.340979	0.283633	0.231	0.100673	0.212159		0.541283	0.107467		0.707	0.21878	0.17	0.101254	0.172103	0.290496		0.556562	1.01	1.0659	1.4953	1.76	2.44041	1.67612	2.11387	2.33726	2.38849	2.60423	2.20474	1.71513	2.07885	1.19077	1.409	1.19578	1.07207	1.53053	1.61829	1.77118
PF10_0033	1.03795	1.14443	1.66349	1.31275	1.39769	1.237	1.46359	1.59167	1.47828	1.227	1.08159	1.15192	0.744	0.760995	0.603919	0.533771	0.528	0.476216	0.624	0.611238	0.555592	0.837205	0.843684	0.99509	1.106	1.20902	1.27835	1.362	1.37593	1.38536	1.31767	1.24846	1.29175	1.30604	0.932986	0.845137	0.688568	0.529992	0.671262	0.71747	0.761251	0.878362	0.944386	1.05868
PFL2205w	1.28669	0.754569	0.770393	0.657593	0.622746	0.481	0.41208	0.385228	0.260511	0.273	0.231031	0.21643	0.137	0.132164	0.0841047	0.134813	0.132	0.12255	0.167	0.246167	0.316145	0.435743	0.497413	0.500004	0.66	0.790482	1.25415	1.144	1.12993	1.70895	1.79638	2.21415	2.21612	2.09164	1.94654	2.95405	3.07823	3.10147	2.35528	2.89416	2.86193	1.78084	1.64924	1.40234
PF11_0218	1.4436	1.31463	1.28778	1.43818	1.36471	0.874	1.26229	0.644216	1.24706	0.846	0.868624	1.07646	0.48	0.532023	0.476593	0.339772	0.538	0.431802	0.518	0.503482	0.565881	0.646849	0.754117	0.958205	0.854	1.14329	1.30435	1.611	1.22396	1.1368	0.971393	1.54856	1.41995	1.84417	1.43656	1.0924	1.14283	0.660783	0.783356	0.756318	1.05627	0.97481	1.57703	1.38598
PFI1560c	1.50637	0.911352	0.786838	0.709956	0.906849	0.441	0.626409	0.281113	0.403869	0.222	0.225868	0.246332	0.096	0.118695	0.0782641	0.081107	0.133	0.0501713	0.096	0.131909	0.203904	0.307637	0.39985	0.679514	0.564	0.815444	1.05155	1.486	1.23976	1.52605	1.49205	2.32283	2.81944	3.33876	3.15695	2.83762	3.30776	2.54419	2.71242	1.9691	1.92683	1.47427	1.92659	1.76615
PF14_0472	1.50056	0.850148	1.04364	0.722134	1.06539	0.553	0.719956	0.524483	0.487109	0.498	0.307181	0.353123	0.196	0.379656	0.225447	0.199479	0.381	0.511583	0.408	0.432883	0.328304	0.608958	0.543796	0.647546	0.731	0.808788	1.04796	1.263	1.30371	1.80087	2.11387	2.56233	2.493	2.67886	2.18551	2.42682	1.89237	1.32612	1.49502	1.81735	1.46455	1.56153	1.86699	1.57858
PF11_0190	1.06817	0.835895	1.06767	0.803724	0.924606	0.642	0.870341	0.921424	0.756869	0.614	0.490457	0.428589	0.294	0.36282	0.461408	0.323332	0.214	0.281288	0.276	0.371573	0.310533	0.381614	0.473422	0.631973	0.651	0.717258	1.05603	1.156	1.37292	2.10008	2.03984	2.55271	2.87007	2.90079	2.16171	2.28684	1.81825	1.04065	1.13398	1.03068	1.2367	1.1677	0.999398	1.01588
PF10_0268	1.62376	1.53932	0.92599	1.39069	1.25183	0.729	1.17348	0.391736	1.00813	0.477	0.518851	0.670649	0.292	0.120379	0.193908	0.176462	0.15	0.127484	0.153	0.109614	0.279667	0.223736	0.397451	0.678694	0.478	0.891164	1.38414	1.178	1.09156	1.76804	1.96828	3.04325	2.98104	3.51846	2.94362	1.7583	2.28447	1.27721	1.45201	1.47743	1.79118	1.25152	0.884788	1.38346
PF11_0373	1.41106	1.06981	1.13472	0.77328	0.668405	0.577	0.497338	0.447698	0.328336	0.321	0.212961	0.234941	0.11	0.164995	0.0829366		0.133		0.028	0.0464466	0.0420903	0.095629	0.130351	0.198362	0.337	0.537528	1.08024	1.282	1.72724	1.50448	2.47084	2.46615	3.14911	3.15611	2.74677	2.82454	2.84991	1.74238	1.9421	1.84163	1.77274	1.87384	1.85783	2.19415
PF14_0246	1.16	1.24755	1.38266	1.0972	1.12373	0.945	1.06572	1.12445	1.24398	0.886	0.729231	0.763202	0.551	0.560645	0.456735	0.517331	0.491	0.4976	0.474	0.460751	0.34327	0.525057	0.540597	0.635251	0.646	0.79381	1.08561	1.044	1.55045	1.60484	1.62529	1.93233	2.24628	2.24581	1.84217	1.91529	1.70469	0.953075	1.18351	0.851009	0.835005	1.05978	0.963869	0.996999
PF14_0607	1.30529	0.762115	1.00442	0.797635	0.631624	0.484	0.528126	0.38653	0.332961	0.234	0.165206	0.138117	0.074	0.100175	0.0619104	0.0526099	0.078	0.0715558	0.044	0.0371573	0.0364783	0.0288691	0.0711733	0.145903	0.224	0.347812	0.710894	0.905	1.61816	2.02785	2.39928	2.61042	3.17927	4.77443	3.83724	3.65136	3.58749	2.45093	2.24188	1.5964	1.52382	1.57302	1.13005	1.35325
PFL0840c	2.18284	1.30457	1.222	1.08381	1.34315	0.583	0.589701	0.508866	0.414659	0.363	0.312343	0.27481		0.298842	0.106299	0.113988	0.328		0.365	0.107756	0.227288	0.245388	0.271098	0.296724	0.324	0.37111	0.761096	0.924	1.41881	1.7943	1.63352	2.35554	2.45098	2.33615	2.54442	2.53279	3.43447	2.1211	2.59381	2.08078	2.06249	1.74639	2.8217	2.25961
PFL1810w	0.962403	1.44039	1.60151	1.34928	1.51184	1.44	1.7691	1.63592	1.6648	1.336	0.962843	0.959698	0.849	0.663346	0.563034	0.486642	0.564	0.512405	0.585	0.575939	0.490118	0.580089	0.77331	0.744268	0.801	0.838743	0.976247	0.878	1.18485	1.78211	1.75361	1.43698	1.5654	1.61144	1.57665	1.34751	1.00775	0.678981	0.79639	0.847367	0.86398	0.958735	1.03034	1.00455
PFC0695w	1.12513	1.66844	1.20303	1.10695	1.15925	0.798	0.943758	0.752236	0.934139	0.67	0.773114	0.798799	0.584	0.591792	0.580556	0.50089	0.598	0.446607	0.545	0.485832	0.558398	0.578285	0.569386	0.633612	0.721	0.734732	0.911702	0.932	1.13595	1.15837	1.32919	1.76304	2.30015	1.90997	2.27616	2.9606	2.8009	1.83905	1.6749	1.42766	1.31177	1.3273	1.23664	1.29031
PF11_0180	1.24252	0.751215	0.852619	0.747707	0.665868	0.62	0.568386	0.59346	0.463987	0.361	0.450446	0.412926	0.184	0.295475	0.176386	0.155638	0.372	0.271418	0.184	0.197863	0.15059	0.208399	0.235112	0.236887	0.319	0.484274	0.71448	0.907	1.13745	1.6039	1.97651	2.12758	2.23982	2.88901	2.18093	2.9606	2.86186	2.39861	2.61727	1.99823	1.81093	2.32852	2.78044	2.97841
PF14_0135	2.0701	1.28025	0.969	0.940114	0.711528	0.681	0.754296	0.443793	0.598096	0.363	0.456899	0.515446	0.278	0.263486	0.216102	0.21044	0.318	0.204797	0.251	0.269391	0.372265	0.492579	0.465425	0.557382	0.544	0.591613	0.658003	0.643	0.61612	0.832902	0.899011	1.50143	2.06421	1.908	2.00972	1.96239	2.93837	3.7088	3.66783	3.2183	3.83786	2.2803	1.84064	1.80643
PFL1190c	2.58849	2.70136	2.15052	1.65372	1.72492	1.268	1.32979	0.831625	0.92489	0.868	0.575641	0.672073	0.679	0.826657	0.577052	0.724483	0.819	0.848799	0.684	0.727355	0.803457	0.771347	0.87887	0.91886	0.851	0.792146	0.865086	0.831	1.02461	0.939829	0.997713	1.12246	1.47274	1.47102	1.55192	1.38021	1.52776	1.00425	1.69836	1.50049	1.9782	1.68324	1.36615	1.80643
PF14_0159	1.67491	1.80174	2.17203	1.63302	1.30764	1.252	1.51806	1.50708	1.49216	1.143	1.10095	1.19606	0.698	0.73069	0.582892	0.575421	0.575	0.477038	0.429	0.44403	0.376007	0.523253	0.486218	0.578693	0.75	0.786321	1.04617	1.166	1.30973	1.1171	1.20252	1.26097	1.34023	1.42487	1.14266	0.972038	1.10817	0.76428	0.961925	1.17393	1.14846	1.3606	1.60912	1.67425
MAL8P1.91	0.981	1.24588	0.843764	0.813466	0.918264	0.899	0.849027	0.615584	0.635091	0.558	0.539502	0.49124	0.29	0.396492	0.193908	0.199479	0.384	0.230294	0.217	0.205294	0.177715	0.33831	0.393452	0.362298	0.621	0.63821	0.843571	0.971	1.00656	1.18651	1.14494	1.54952	2.01896	2.0229	1.54735	1.8525	1.82662	1.89023	2.40611	2.34058	2.67755	2.89802	3.334	3.53859
MAL13P1.288	1.85972	1.72713	2.13661	1.46862	1.9418	1.475	1.88041	2.12917	2.03322	1.45	1.18613	1.22169	0.786	0.593475	0.622609	0.614878	0.364	0.532145	0.522	0.608451	0.62013	0.705489	0.730926	0.823777	0.89	0.828758	0.945767	1.124	0.974206	1.58702	1.4427	1.48796	1.30575	1.48084	1.1454	1.36321	1.07589	0.821146	1.2565	1.21764	1.48694	1.43294	1.78218	1.63523
PF10_0022	4.54119	4.14929	4.45158	4.07342	2.48718	2.314	2.25934	2.31007	2.02859	1.321	0.943483	0.8287	0.541	0.471413	0.369126	0.323332	0.3	0.348732	0.294	0.269391	0.405938	0.390635	0.494215	0.43361	0.436	0.509237	0.533395	0.634	0.607092	0.947333	0.730395	0.888737	1.13769	1.35318	1.05018	1.15389	1.07469	0.84048	0.858954	1.69109	1.81489	1.47771	1.61715	1.59495
PF13_0019	1.37619	1.75982	1.66729	1.3919	1.41037	1.35	1.45294	1.29754	1.47212	1.127	1.02867	1.17613	0.767	0.794668	0.432205	0.486642	0.612	0.419465	0.469	0.359497	0.318951	0.435743	0.432638	0.518857	0.582	0.627393	0.8615	0.911	1.20967	1.03081	1.32343	1.63127	1.94247	2.24581	1.89893	1.90352	1.87683	1.17485	1.30994	1.33296	1.2209	1.47083	1.16214	1.57481
PFI1180w	2.30372	1.79671	1.43705	1.55509	1.70589	1.056	1.28953	0.896697	1.25939	0.879	0.889275	0.850059	0.563	0.453735	0.488275		0.401	0.538724	0.389	0.456106	0.57804	0.524155	0.578983	0.551644	0.428	0.594942	0.548635	0.605	0.659752	0.930449	0.944249	1.41005	1.77009	1.69098	1.51256	1.83157	2.73156	2.29284	2.45955	1.9521	2.43653	1.38012	1.19423	1.30667
PF14_0264	4.1646	4.50142	3.66727	3.46332	3.64008	2.759	2.53169	1.95738	2.39701	2.063	1.24034	1.13341	1.074	0.966397	0.504628	0.453761	0.751	0.382453	0.374	0.391081	0.489183	0.262529	0.662152	0.630333	0.554	0.629057	0.779922	0.545	1.05997	0.816957	0.879271	0.934905	0.763844	0.80032	0.630842	0.354539	1.04002	0.510657	0.690813	1.4835	1.49089	2.83717	1.13005	1.54585
PF14_0204	2.39671	2.45906	1.65211	1.44914	1.54101	1.029	1.34992	0.754839	1.09754	0.642	0.729231	0.763202	0.421	0.315678	0.349268	0.427456	0.389	0.32817	0.327	0.347421	0.417162	0.508818	0.459828	0.629513	0.543	0.609919	0.793369	0.782	0.634175	0.71472	0.714767	1.08495	1.37363	1.34631	1.48326	1.64187	1.74533	1.64229	2.1324	2.26288	2.64462	2.43186	4.11335	3.36991
PF13_0324	1.66096	1.78749	2.36431	1.82177	1.35457	1.717	2.19184	2.11745	1.91606	1.401	1.2042	1.25302	0.921	0.939459	0.707881	0.541444	0.706	0.462234	0.424	0.431025	0.374136	0.37169	0.536599	0.564759	0.562	0.564986	0.718066	0.731	0.965931	1.10866	1.19101	1.16575	1.36501	1.36202	1.2864	1.33181	1.08187	0.749494	0.785963	1.08167	0.958807	1.35142	1.20913	1.26387
PF10_0021	2.67102	2.38947	3.75203	3.30623	2.406	1.931	3.01245	2.03546	2.61898	1.667	1.81598	1.66594	0.932	0.617888	0.79549	0.687217	0.421	0.470459	0.437	0.568507	0.621066	0.593621	0.672548	0.759023	0.594	0.748045	0.781715	0.887	0.700376	1.10303	0.809357	0.912782	1.13661	1.30506	0.949467	0.866069	0.98384	0.677843	0.871989	1.17029	1.33153	1.29286	1.62746	1.8014
PF11_0179	1.82136	1.69359	1.96836	1.60136	1.62852	1.354	1.86028	2.00943	1.802	1.266	1.33972	1.23593	0.822	0.731532	0.592237	0.568845	0.446	0.467169	0.37	0.474685	0.406873	0.472732	0.633362	0.698367	0.602	0.69812	0.722548	0.724	0.95239	1.22872	1.20745	1.31964	1.34993	1.34827	1.13075	1.41816	1.07708	1.04065	1.29821	1.75301	1.84518	1.67865	1.81886	1.83287
PF10_0100	2.63615	2.23101	1.685	2.17614	1.71731	1.387	1.31558	1.49666	1.04204	0.773	0.889275	0.545348	0.335	0.327464	0.263995	0.207152	0.245	0.152159	0.107	0.105898	0.13843	0.150661	0.177533	0.17869	0.244	0.346148	0.354102	0.396	0.601826	1.08896	0.877626	1.16575	1.71407	1.90113	1.45579	1.87736	2.02626	2.62039	4.13445	5.16433	6.32181	3.46523	1.90826	2.59194
PF14_0604	4.56095	3.7762	5.12836	3.67034	2.87401	2.609	2.508	3.02196	2.20741	1.675	1.39522	1.18467	0.671	0.643984	0.395993	0.324428	0.452	0.431802	0.38	0.364142	0.45364	0.522351	0.48062	0.415577	0.581	0.503412	0.649038	0.603	0.659	0.715658	0.678577	0.506888	0.502047	0.559733	0.455048	0.569094	0.676614	0.557287	0.745557	1.37303	1.35655	1.73261	2.22687	2.23947
PF14_0108	4.57025	2.99312	2.57304	1.1313	1.51057	0.955	0.930732	1.17651	0.812362	0.77	0.443992	0.391568	0.262	0.239074	0.203253	0.2214	0.29	0.171898	0.171	0.148629	0.159943	0.183139	0.175934	0.262297	0.292	0.213846	0.226805	0.302	0.470929	0.566524	1.12274	1.16286	1.27235	0.9977	1.01997	1.33704	1.95453	1.44212	2.80496	4.62531	4.11576	4.53189	3.00851	3.78406
PF07_0024	1.84228	1.76066	1.99746	1.78402	1.75536	1.446	1.75016	1.22076	2.27985	1.251	1.22485	1.48653	0.939	0.86538	0.679847	0.732155	0.676	0.537902	0.453	0.359497	0.461123	0.49709	0.572585	0.627054	0.672	0.691463	0.84895	0.827	1.00505	0.732541	1.05035	1.29752	1.50183	1.44254	1.51713	1.07932	1.47994	1.24878	1.3321	1.42401	1.37236	1.64191	1.72144	1.61886
PF14_0127	1.70396	1.94092	2.91965	1.86561	2.20054	2.097	2.15868	2.34911	2.34922	1.958	1.69207	1.86814	1.235	1.13813	0.823525	0.755172	0.758	0.774776	0.759	0.640035	0.659415	0.962605	0.803698	0.853286	1.043	0.955235	0.983419	1.141	0.943363	0.982037	0.729573	0.70695	0.561302	0.655968	0.564919	0.499756	0.479368	0.424221	0.497907	0.730824	0.716471	1.07815	1.30082	1.46906
PFB0905c	3.11386	2.17232	2.7767	1.87292	1.32159	1.309	1.44465	1.30535	1.25785	1.276	0.942193	0.958274	0.67	0.747526	0.476593	0.469105	0.577	0.662096	0.512	0.387365	0.442416	0.521448	0.50701	0.469676	0.614	0.557498	0.64366	0.836	0.673293	0.895745	1.0849	1.15997	1.38655	1.56922	1.15639	1.16304	1.27433	1.00425	1.46635	2.25317	2.34829	2.154	2.17415	2.60076
PFL0885w	1.85972	1.64161	2.1695	1.5149	1.28227	1.141	1.42333	1.38864	1.33338	0.895	0.978332	0.971089	0.604	0.649035	0.657652	0.676257	0.561	0.558464	0.581	0.674405	0.52379	0.57648	0.562989	0.520496	0.52	0.531703	0.59794	0.686	0.813218	0.891055	0.996891	1.1292	1.20556	1.34631	1.1802	1.26116	1.21456	1.08955	0.987993	1.12659	1.36973	1.68439	2.01943	1.7309
PFC1045c	2.35719	1.15114	1.92029	1.14348	0.89924	0.789	0.822976	0.722303	0.48865	0.488	0.370424	0.306135	0.208	0.241599	0.106299	0.0723386	0.17	0.0748457	0.113	0.0548071	0.0477023	0.0577382	0.047982	0.0442627	0.098	0.0615744	0.0986108	0.169	0.388178	0.695023	1.12767	1.43891	2.51131	2.06119	1.7442	3.15552	3.98079	4.51516	7.18185	5.14126	5.03637	3.59956	2.30022	3.20752
PF11_0167	1.2925	1.03208	0.793163	0.653939	0.948704	0.711	0.916523	1.02424	0.858607	0.539	0.540793	0.508327	0.22	0.39565	0.23596	0.15783	0.648	0.156271	0.287	0.120761	0.151525	0.184943	0.128752	0.169674	0.287	0.275421	0.45361	0.526	0.586028	1.06364	1.26503	1.39466	1.95109	1.74598	1.56932	2.68194	2.46259	1.85156	2.33834	2.31508	2.23766	3.97158	5.48179	4.19444
MAL13P1.331	2.71867	1.46638	1.22959	1.15566	1.28988	0.724	0.728245	0.788677	0.690585	0.84	0.593711	0.58664	0.571	0.740792	0.459072	0.578709	0.94	0.674434	0.618	0.477472	0.540627	0.46371		0.38197	0.678	0.355301	0.348724	0.479	0.63267	1.26342	1.02074	1.46776	1.94462	1.82944	1.28183	2.55634	3.193	3.28572	3.96761	2.73755	3.61265	2.32278	1.15298	1.55089
PFD0395c	3.80079	2.71477	1.89752	1.87049	1.38501	1.351	1.16401	1.05938	0.735288	1	0.613071	0.545348	0.363	0.50256	0.260491	0.265242	0.53	0.229472	0.149	0.198792	0.443351	0.104651	0.155142	0.12787	0.206	0.0915295	0.115644	0.193	0.330252	0.88918	1.08408	1.361	2.27537	2.08476	1.70208	2.75651	3.0615	3.39377	6.24078	5.81017	6.73404	3.25396	0.818315	1.43759
PFL0275w	2.27466	1.47141	1.74698	2.07142	1.72365	1.201	1.54648	1.03075	1.35805	0.98	1.15515	1.15192	0.584	0.571588	0.513973	0.491026	0.379	0.284578	0.215	0.247096	0.283408	0.287789	0.361464	0.442627	0.401	0.533367	0.596147	0.663	0.671036	0.694085	0.736975	1.12246	1.52015	1.47298	1.30289	1.35405	1.9617	2.12679	2.83103	3.37005	3.93269	2.75794	2.4962	2.62342
PFI0345w	1.8295	1.69107	2.23654	2.11282	2.6343	1.57	2.52577	1.44461	2.44479	1.606	1.61205	2.15861	1.088	0.891476	0.811844	0.892177	0.742	0.639889	0.527	0.548999	0.563075	0.56385	0.544596	0.659842	0.499	0.678982	0.785301	0.875	0.813218	0.821647	0.923687	1.18306	1.18078	1.25694	0.999824	0.794114	0.986231	0.545914	0.729916	0.860721	1.13134	1.28252	1.73863	1.91469
PF10_0244	2.05498	2.14214	2.20871	1.71218	1.45223	1.834	1.87212	1.8884	1.94689	1.597	1.19646	1.30855	0.964	0.910837	0.720731	0.704754	0.75	0.632487	0.524	0.38272	0.418097	0.478145	0.358266	0.404102	0.441	0.44267	0.490365	0.602	0.810209	0.907	1.0923	1.13785	1.43935	1.76267	1.64989	1.90221	2.12069	1.40232	1.81436	1.63768	1.59362	2.1494	1.72029	2.3213
PF07_0014	1.82252	1.17629	1.27766	1.28352	0.748309	0.669	1.06099	0.754839	0.9141	0.929	0.801509	0.868569	0.94	0.557278	0.480098	0.602822	0.667	0.766551	0.328	0.405015	0.440545	0.60986	0.786105	0.546726	0.567	0.605759		0.689	0.622138	0.783191	0.765763	0.939714	1.30468	1.18428	1.32944	1.55552	1.63654	2.01533	2.14022	2.51054	3.05686	2.0564	2.01026	1.85678
MAL7P1.7	3.60669	1.74473	1.53699	1.96182	1.37359	1.066	1.25637	1.06849	1.0852	0.754	1.04545	0.952578	0.633	0.85612	0.505796	0.519523	0.728	0.337217	0.381	0.459822	0.430256	0.282376	0.387854	0.422954	0.463	0.437677	0.274317	0.467	0.679312	0.684706	0.5881	0.782934	0.996552	0.97315	1.06392	1.38545	1.65567	1.69916	1.96165	3.69297	5.18651	2.63738	0.960431	1.7737
PFE1490c	1.68072	1.81013	2.01643	1.68538	1.33174	1.51	1.84607	2.43891	2.1442	1.67	1.70756	1.70439	1.12	1.10445	0.948514	0.826414	0.772	0.690883	0.637	0.678121	0.46767	0.700978	0.538998	0.543447	0.58	0.724747	0.695654	0.778	0.861364	0.945457	0.918752	0.987806	1.23896	1.10376	0.950382	1.25593	1.0735	0.882561	1.11964	1.15815	1.28807	1.24004	1.50827	1.62012
PF13_0211	3.29518	1.55441	2.98164	1.71948	1.3812	1.045	1.01836	1.1687	0.687502	0.565	0.460771	0.387296	0.209	0.21887	0.165873	0.140293	0.128	0.0929402	0.063	0.0566649	0.0626678	0.0433037	0.0455829	0.0360659	0.033	0.0374439	0.0358585	0.068	0.160236	0.402382	0.611953	1.00512	1.38871	1.53878	1.26443	2.42813	2.82361	3.18336	5.65945	6.08453	6.33234	4.83042	3.04175	3.42152
PF11_0231	2.41995	3.41149	4.21755	2.33811	3.67813	3.194	3.98936	4.79843	3.61786	2.561	2.24448	1.77843	1.454	1.11876	0.96954	0.663104	0.586	0.496778	0.366	0.350208	0.398455	0.312147	0.351068	0.289347	0.365	0.318689	0.365756	0.403	0.490488	0.887304	0.86282	1.00416	1.1797	1.17249	0.972357	1.43124	1.03644	0.781339	1.10791	1.21885	1.67396	1.59024	1.51629	2.04058
PFB0915w	2.3723	2.46409	1.58127	1.9399	1.82131	1.396	1.85554	1.12705	1.6648	1.069	1.06093	1.02093	0.583	0.639775	0.429868	0.475681	0.482	0.39479	0.343	0.335345	0.480765	0.546709	0.554992	0.566398	0.508	0.600766	0.500226	0.55	0.522837	0.381747	0.37589	0.599224	0.899591	1.05367	1.05659	1.02044	1.78597	2.08243	3.32372	3.852	4.40419	2.86358	2.11455	2.74552
PF14_0044	3.5939	1.96775	2.75393	1.43696	1.29242	1.369	1.36531	1.40426	0.915641	0.702	0.551118	0.404383	0.202	0.397334	0.238297	0.195095	0.247	0.232762	0.134	0.111472	0.113176	0.0514231	0.0935649	0.0483611	0.035		0.046616	0.065	0.188071	0.44459	0.750135	0.950294	1.28313	1.36791	1.04011	2.17826	2.41716	2.50097	4.21787	4.8669	4.91652	4.23336	1.97473	2.57055
PFI0915w	3.70664	2.99145	2.74255	2.0288	1.93546	1.333	1.68621	1.11144	0.918725	0.627	0.570478	0.529685	0.289	0.270221	0.149519	0.139197	0.211	0.1061	0.11	0.0575939	0.0617324	0.0469123	0.0415844	0.0491807	0.064	0.0474289	0.0286868	0.071	0.12187	0.269193	0.446627	0.705988	0.85111	1.05073	1.08497	1.53066	1.99757	2.39179	4.07189	4.51727	5.40119	3.88087	5.11619	4.20452
PFD1135c	3.76011	1.76569	3.54583	2.02758	1.29749	1.256	1.21611	1.64763	0.884812	1.014	0.74601	0.56101	0.379	0.505927	0.214934	0.198383	0.412	0.228649	0.184	0.109614	0.0860513	0.0839009		0.110657	0.086		0.0618559	0.124	0.266308	0.401444	0.711477	0.82237	1.31976	1.20097	0.96961	2.22928	2.31794	2.97523	4.82135	4.71272	4.78482	3.53412	3.04175	3.36235
PFE1185w	1.97014	3.64289	3.07778	2.67665	3.27734	3.053	3.28598	3.93818	3.24636	2.989	2.06379	1.95784	1.861	1.32501	0.920479	0.731059	0.982	0.831527	0.617	0.562005	0.52379	0.343723	0.605373	0.570497	0.44	0.378599	0.505605	0.471	0.708651	0.596538	0.593857	0.61846	0.552683	0.633382	0.715991	0.678987	0.726822	0.31845	0.719488	1.45436	1.01281	1.43868	0.641815	0.832091
PF14_0738	2.26188	2.22682	2.91206	2.17006	1.99	2.192	3.18415	2.86969	3.46372	2.162	2.13994	2.55445	1.392	1.12634	1.09453	0.82751	0.595	0.356134	0.346	0.415233	0.352623	0.415896	0.475822	0.533611	0.599	0.52671	0.556703	0.708	0.5108	0.656567	0.61771	0.80698	0.699203	0.603923	0.610699	0.524613	0.63836	0.647136	0.822459	0.990618	1.08393	1.30089	2.03547	1.57229
PF13_0253	2.19679	2.09016	2.44527	2.14448	2.11937	1.596	1.95975	1.86367	1.82358	1.256	1.18484	1.07646	0.607	0.643984	0.506965	0.411015	0.449	0.41124	0.393	0.456106	0.350753	0.454689	0.40065	0.386069	0.397	0.404394	0.388168	0.403	0.430306	0.443652	0.495978	0.696369	0.748761	0.903429	0.936649	1.16959	1.4393	1.57064	2.19496	3.19887	3.30578	3.04958	2.89046	2.95323
PFL2530w	3.41606	3.85501	3.75076	2.69004	2.39586	2.679	2.6797	3.11827	2.23978	1.726	1.21194	1.03232	0.746	0.850227	0.662325	0.507467	0.67	0.448252	0.378	0.344634	0.231029	0.203888	0.307085	0.236068	0.251	0.24713	0.290454	0.224	0.368619	0.365802	0.461432	0.487651	0.759535	0.733545	0.66014	0.905317	1.29226	1.42393	2.1728	2.85046	2.66174	3.18736	1.64809	2.42452
PF14_0469	1.8725	2.1086	2.21124	2.23216	2.13078	1.635	1.86975	2.3426	1.90373	1.626	1.55913	1.71578	1.099	1.04048	0.846888	0.919578	0.814	0.669499	0.608	0.613096	0.54998	0.708196	0.548594	0.50984	0.631	0.693128	0.653521	0.747	0.730467	0.839468	0.809357	0.825255	0.726137	0.724707	0.565835	0.578251	0.700523	0.570935	0.712971	1.09624	1.267	1.56268	2.14664	1.69314
MAL8P1.132	2.30605	4.07803	3.51421	3.02249	4.39473	2.345	3.64833	3.60501	3.81055	2.708	3.04987	2.63134	1.47	1.15917	0.876091	0.82203	0.806	0.62673	0.85	0.468182	0.614518	0.626099	0.583781	0.572956	0.708	0.545848	0.593458	0.705	0.558946	0.514936	0.536281	0.46649	0.361991	0.471354	0.630842	0.733934	0.430355	0.437869	0.553954	0.893499	0.866614	1.34338	1.15871	1.16442
PFL1940w	2.74889	2.66447	2.82098	2.74971	2.30454	2.131	2.23565	1.97169	2.18582	2.077	1.47137	1.91228	1.263	1.0228	0.893613	0.850527	0.766	0.624262	0.621	0.332558	0.403131	0.313049	0.448632	0.369675	0.473	0.362789	0.363964	0.369	0.505534	0.739107	0.847193	0.69156	0.938375	0.801302	0.801141	0.918399	1.37116	1.13391	1.94992	3.23772	2.52477	2.24241	1.24696	2.28982
PF14_0316	2.05963	1.76821	1.78493	2.37708	1.94814	1.34	1.89225	1.15829	1.61239	1.017	1.16161	1.27865	0.784	0.795509	0.756942	0.898753	0.681	0.662096	0.541	0.743146	0.623872	0.508818	0.784506	0.852466	0.653	0.743885	0.58539	0.58	0.681568	0.623739	0.565069	0.748308	1.0418	1.00261	0.750784	0.866069	1.22053	1.39549	2.30054	2.18519	3.22544	2.06444	1.90367	2.23192
PF10_0098	2.29559	2.28634	1.71915	1.88997	2.04834	1.342	1.57727	1.37433	1.61702	1.153	1.01318	0.969665	0.591	0.655769	0.684519	0.641183	0.599	0.570801	0.729	0.607522	0.77072	0.574676	0.884468	0.846728	0.808	0.698952	0.655314	0.567	0.57023	0.665947	0.620178	0.631926	0.832795	0.905393	0.67479	0.750942	1.06872	1.33863	2.08026	3.63105	3.63109	2.88424	1.59652	3.19996
PF14_0423	2.30721	2.66782	2.72863	2.09334	2.08005	2.031	2.78509	1.82203	2.77775	2.022	1.79275	2.08029	1.174	0.928515	0.856233	0.667488	0.691	0.537902	0.502	0.415233	0.462058	0.541296	0.61177	0.641809	0.579	0.563322	0.721652	0.801	0.576249	0.56371	0.628403	0.626155	0.504202	0.591157	0.403775	0.39902	0.548703	0.456066	0.714275	0.965125	1.20509	1.49609	2.16384	2.07079
PFI0470w	2.14332	2.11279	2.43009	2.03367	2.42249	1.946	2.47366	1.63852	2.24594	1.662	1.19646	1.45521	1.023	0.927674	0.891276	0.813262	0.614	0.51734	0.465	0.512771	0.444286	0.416798	0.416644	0.381151	0.371	0.398569	0.347827	0.366	0.5108	0.473666	0.571649	0.786782	1.04396	1.31685	1.0392	1.19052	1.79793	1.71053	2.36832	2.36	2.58931	2.4709	2.76439	2.7921
PFI1110w	1.83066	2.65608	3.3915	2.74119	2.85245	2.79	2.80286	4.00065	2.72226	2.314	2.17608	1.74283	1.801	1.52367	1.23587	1.02589	1.161	0.90884	0.87	1.03669	0.754819	0.494384	0.962039	0.755744	0.747	0.645699	0.623041	0.534	0.896721	0.949208	0.716412	0.615575	0.581771	0.549913	0.484347	0.401636	0.475782	0.404886	0.591753	0.932347	0.835005	1.28138	0.7931	0.957975
PF14_0164	1.33667	1.61478	1.23086	1.08625	1.20744	1.53	1.38071	2.61461	1.32259	1.149	1.06739	0.834396	0.924	0.884741	0.574716	0.510755	0.756	0.567511	0.565	0.536923	0.45364	0.311245	0.355067	0.350003	0.462	0.236312	0.223219	0.359	0.455131	0.60498	0.516541	0.649239	0.99332	0.848438	0.928408	1.9009	1.57797	1.74124	3.00047	2.83225	2.77106	2.01277	1.15985	1.25884
[truncated: 75 more rows]

## Sheet: S2 Andrade PT
Supplementary Data 2. Andrade et al peak transcription
gene ID	up in dry season (hpi)	up in malaria cases wet season (hpi)
PF07_0061	48
PFI1210w	48
PFL0080c	34.95
PFB0730w	1
PFI1465w	13.71
[truncated: 1,363 more rows]

## Sheet:  S2 Andrade MM & MLE
Supplementary Data 2. Andrade et mixture model & MLE
[truncated: 122 more rows]

[truncated: 31 more sheets: S2 Andrade SC, S3 Milner C & HM, S3 Milner PT, S3 Milner SC, S3 Yamagishi C & HM, S3 Yamagishi PT, S3 Yamagishi SC, S3 Tonkin-Hill C & HM, S3 Tonkin-Hill PT, S3 Tonkin-Hill  SC, S3 Lee C & HM, S3 Lee PT, S3 Lee SC, S3 Rono C & HM, S3 Rono PT, S3 Rono SC, S3 Daily C & HM, S3 Daily PT, S3 Daily SC, S4 Milner MM & MLE …]
